# Supplementary material for: A BioID-based approach uncovers the interactome of hexose-6-phosphate dehydrogenase in breast cancer cells and identifies anterior gradient protein 2 as an interacting partner
Source: Cell Biosci. 2025 Apr 25;15:54. doi: 10.1186/s13578-025-01388-9 (PMC12032772; doi:10.1186/s13578-025-01388-9)
Supplement: Supplementary file 8 — Supplementary Material 8. [file 13578_2025_1388_MOESM8_ESM.xlsx]

## Sheet: SQ_P160_MW_APCysCAM_PLUS_PROTEI
proteinName	ac	geneName	proteinDescription	idScore	idQValue	nbPeptides	allAccessions	007_APCysCAM_A18	008_APCysCAM_A18	009_APCysCAM_A18	010_APCysCAM_A18	011_APCysCAM_A18	012_APCysCAM_A18	medianInt_CTRL_plusBIOTIN	medianInt_A6clone_plusBIOTIN	cv_CTRL_plusBIOTIN	cv_A6clone_plusBIOTIN	log2ratio_A6clone_plusBIOTIN	fracNAFeatures.CTRL_plusBIOTIN	fracNAFeatures.A6clone_plusBIOTIN	pValue_A6clone_plusBIOTIN	qValue_A6clone_plusBIOTIN	FTestPValue	FTestQValue
sp|Q6UXH1|CREL2_HUMAN	Q6UXH1	CRELD2	Cysteine-rich with EGF-like domain protein 2 OS=Homo sapiens GN=CRELD2 PE=1 SV=1	76.68	0.00491642	1	sp|Q6UXH1|CREL2_HUMAN	17.3024	17.3024	17.3024	16499.3	6317.85	5004.4	17.3024	6317.85	0	0.678443	8.51232	1	0	8.35991e-08	2.80112e-05	8.35991e-08	2.80112e-05
sp|Q15293|RCN1_HUMAN	Q15293	RCN1	Reticulocalbin-1 OS=Homo sapiens GN=RCN1 PE=1 SV=1	573.72	0	12	sp|Q15293|RCN1_HUMAN	23530.6	29976.3	25440	1.55371e+06	948059	1.05102e+06	25440	1.05102e+06	0.125813	0.273643	5.36855	0.104167	0	7.46256e-08	2.80112e-05	7.46256e-08	2.80112e-05
sp|Q969H8|MYDGF_HUMAN	Q969H8	MYDGF	Myeloid-derived growth factor OS=Homo sapiens GN=MYDGF PE=1 SV=1	135.09	0.00253485	3	sp|Q969H8|MYDGF_HUMAN	3598.81	3478.06	2839.72	143517	91071.9	117528	3478.06	117528	0.123398	0.223417	5.07858	0.0833333	0	8.70303e-08	2.80112e-05	8.70303e-08	2.80112e-05
sp|P30101|PDIA3_HUMAN	P30101	PDIA3	Protein disulfide-isomerase A3 OS=Homo sapiens GN=PDIA3 PE=1 SV=4	3230.87	0	49	sp|P30101|PDIA3_HUMAN	588419	694813	656458	2.43483e+07	1.56996e+07	1.77173e+07	656458	1.77173e+07	0.0833372	0.234993	4.75431	0.142857	0	1.02138e-07	2.80112e-05	1.02138e-07	2.80112e-05
sp|Q13724|MOGS_HUMAN	Q13724	MOGS	Mannosyl-oligosaccharide glucosidase OS=Homo sapiens GN=MOGS PE=1 SV=5	93.8	0.00214362	3	sp|Q13724|MOGS_HUMAN	182.677	51.9071	51.9071	47598.6	33822.4	42651.3	51.9071	42651.3	0.790599	0.168739	9.68244	0.888889	0	2.00134e-07	3.28042e-05	2.00134e-07	3.28042e-05
sp|O95479CT|G6PE-Cterm_HUMAN	O95479CT	H6PD	FUSION Cterm-BirA C-H6PD linker sequence BirA HA tag GDH/6PGL endoplasmic bifunctional protein OS=Homo sapiens GN=H6PD PE=1 SV=2	5933.13	0	84	sp|O95479CT|G6PE-Cterm_HUMAN	632003	797082	948648	3.55553e+07	2.08735e+07	2.73571e+07	797082	2.73571e+07	0.199817	0.263442	5.10104	0.197436	0.0153846	2.04018e-07	3.28042e-05	2.04018e-07	3.28042e-05
sp|O43852|CALU_HUMAN	O43852	CALU	Calumenin OS=Homo sapiens GN=CALU PE=1 SV=2	1337.85	0	17	sp|O43852|CALU_HUMAN	96053.8	109628	136046	4.73782e+06	2.91294e+06	3.12011e+06	109628	3.12011e+06	0.178534	0.278299	4.8309	0.166667	0	2.09325e-07	3.28042e-05	2.09325e-07	3.28042e-05
tr|F5GX39|F5GX39_HUMAN	F5GX39	TMED2	Transmembrane emp24 domain-containing protein 2 OS=Homo sapiens GN=TMED2 PE=1 SV=1	84.61	0.0041365	2	tr|F5GX39|F5GX39_HUMAN	35.637	34.6047	34.6047	17441	4654.5	6898.55	34.6047	6898.55	0.0170529	0.706419	7.63918	0.833333	0	2.97432e-07	4.07854e-05	2.97432e-07	4.07854e-05
sp|Q8NBS9|TXND5_HUMAN	Q8NBS9	TXNDC5	Thioredoxin domain-containing protein 5 OS=Homo sapiens GN=TXNDC5 PE=1 SV=2	918.93	0	16	sp|Q8NBS9|TXND5_HUMAN	82520.1	73186.6	100348	3.23591e+06	1.76342e+06	2.37789e+06	82520.1	2.37789e+06	0.161685	0.300761	4.84879	0.116667	0	3.48608e-07	4.24914e-05	3.48608e-07	4.24914e-05
sp|Q96HE7|ERO1A_HUMAN	Q96HE7	ERO1A	ERO1-like protein alpha OS=Homo sapiens GN=ERO1A PE=1 SV=2	687.41	0	13	sp|Q96HE7|ERO1A_HUMAN	33630.6	35287.8	27265	808063	495694	607810	33630.6	607810	0.132105	0.248346	4.17577	0.142857	0.0238095	3.99748e-07	4.38524e-05	3.99748e-07	4.38524e-05
sp|Q70UQ0|IKIP_HUMAN	Q70UQ0	IKBIP	Inhibitor of nuclear factor kappa-B kinase-interacting protein OS=Homo sapiens GN=IKBIP PE=1 SV=1	244.4	0.00182482	3	sp|Q70UQ0|IKIP_HUMAN	812.996	328.814	348.892	99420.6	58872.8	44373.2	348.892	58872.8	0.551278	0.422355	7.39868	0.416667	0	4.79952e-07	4.78643e-05	4.79952e-07	4.78643e-05
sp|O60568|PLOD3_HUMAN	O60568	PLOD3	Procollagen-lysine,2-oxoglutarate 5-dioxygenase 3 OS=Homo sapiens GN=PLOD3 PE=1 SV=1	123.52	0.00243309	3	sp|O60568|PLOD3_HUMAN	3598.56	3281.8	2288.37	76739.5	50371.9	56828	3281.8	56828	0.223674	0.224162	4.11404	0.111111	0	6.0206e-07	5.50383e-05	6.0206e-07	5.50383e-05
sp|Q9BT09|CNPY3_HUMAN	Q9BT09	CNPY3	Protein canopy homolog 3 OS=Homo sapiens GN=CNPY3 PE=1 SV=1	371.38	0	8	sp|Q9BT09|CNPY3_HUMAN	11821.9	21534	17085.5	378954	308017	292876	17085.5	308017	0.28915	0.140698	4.17216	0.259259	0	6.84695e-07	5.77778e-05	6.84695e-07	5.77778e-05
sp|P49257|LMAN1_HUMAN	P49257	LMAN1	Protein ERGIC-53 OS=Homo sapiens GN=LMAN1 PE=1 SV=2	722.51	0	16	sp|P49257|LMAN1_HUMAN	43094.2	34777.4	38517.9	1.63145e+06	724184	1.13547e+06	38517.9	1.13547e+06	0.107365	0.390385	4.88162	0.254902	0	8.09216e-07	5.91806e-05	8.09216e-07	5.91806e-05
sp|Q9NYU2|UGGG1_HUMAN	Q9NYU2	UGGT1	UDP-glucose:glycoprotein glucosyltransferase 1 OS=Homo sapiens GN=UGGT1 PE=1 SV=3	4570.58	0	59	sp|Q9NYU2|UGGG1_HUMAN	396032	479223	720794	9.88373e+06	9.51746e+06	8.34124e+06	479223	9.51746e+06	0.317086	0.0871487	4.31181	0.202247	0.0149813	7.63585e-07	5.91806e-05	7.63585e-07	5.91806e-05
sp|Q9Y4L1|HYOU1_HUMAN	Q9Y4L1	HYOU1	Hypoxia up-regulated protein 1 OS=Homo sapiens GN=HYOU1 PE=1 SV=1	4349.86	0	52	sp|Q9Y4L1|HYOU1_HUMAN	186832	140415	277161	1.27378e+07	5.89923e+06	7.84843e+06	186832	7.84843e+06	0.345156	0.399053	5.39259	0.196787	0.00401606	9.61868e-07	6.20688e-05	9.61868e-07	6.20688e-05
sp|Q9BWS9|CHID1_HUMAN	Q9BWS9	CHID1	Chitinase domain-containing protein 1 OS=Homo sapiens GN=CHID1 PE=1 SV=1	165.53	0.00144718	4	sp|Q9BWS9|CHID1_HUMAN	6023.14	5477.88	5345.76	73440.3	49956	56511.9	5477.88	56511.9	0.0639424	0.202068	3.36687	0	0	9.58272e-07	6.20688e-05	9.58272e-07	6.20688e-05
tr|A8K878|A8K878_HUMAN	A8K878	MANF	Mesencephalic astrocyte-derived neurotrophic factor OS=Homo sapiens GN=MANF PE=1 SV=1	559.28	0	12	tr|A8K878|A8K878_HUMAN	39897.9	70926.2	65109.8	1.38286e+06	946156	1.00836e+06	65109.8	1.00836e+06	0.281246	0.212348	3.953	0.102564	0	1.14693e-06	6.98993e-05	1.14693e-06	6.98993e-05
sp|Q13162|PRDX4_HUMAN	Q13162	PRDX4	Peroxiredoxin-4 OS=Homo sapiens GN=PRDX4 PE=1 SV=1	853.95	0	15	sp|Q13162|PRDX4_HUMAN	231310	214471	307018	3.45515e+06	2.48447e+06	2.70164e+06	231310	2.70164e+06	0.196447	0.176862	3.54593	0.212121	0	1.24405e-06	7.18274e-05	1.24405e-06	7.18274e-05
sp|P30040|ERP29_HUMAN	P30040	ERP29	Endoplasmic reticulum resident protein 29 OS=Homo sapiens GN=ERP29 PE=1 SV=4	752.74	0	9	sp|P30040|ERP29_HUMAN	57243.6	63512.2	85393	1.68755e+06	950716	1.06882e+06	63512.2	1.06882e+06	0.215068	0.320265	4.07284	0.238095	0	1.36368e-06	7.4798e-05	1.36368e-06	7.4798e-05
tr|J3KPS0|J3KPS0_HUMAN	J3KPS0	DNAJB12	DnaJ (Hsp40) homolog, subfamily B, member 12, isoform CRA_c OS=Homo sapiens GN=DNAJB12 PE=1 SV=1	77.01	0.00493097	2	tr|J3KPS0|J3KPS0_HUMAN	1019.31	480.117	1275.83	51706.8	28374.9	36318.1	1019.31	36318.1	0.439027	0.30573	5.15502	0	0	1.9581e-06	9.3393e-05	1.9581e-06	9.3393e-05
sp|P11021|GRP78_HUMAN	P11021	HSPA5	78 kDa glucose-regulated protein OS=Homo sapiens GN=HSPA5 PE=1 SV=2	4575.64	0	61	sp|P11021|GRP78_HUMAN	1.96612e+06	1.62091e+06	2.28172e+06	6.56615e+07	2.85986e+07	4.41446e+07	1.96612e+06	4.41446e+07	0.168952	0.403413	4.48881	0.0976431	0.00673401	1.87222e-06	9.3393e-05	1.87222e-06	9.3393e-05
sp|Q14165|MLEC_HUMAN	Q14165	MLEC	Malectin OS=Homo sapiens GN=MLEC PE=1 SV=1	435.7	0	7	sp|Q14165|MLEC_HUMAN	7020.11	11187.7	10150.1	216806	126697	134284	10150.1	134284	0.229519	0.313813	3.72572	0.125	0	1.89906e-06	9.3393e-05	1.89906e-06	9.3393e-05
sp|P13667|PDIA4_HUMAN	P13667	PDIA4	Protein disulfide-isomerase A4 OS=Homo sapiens GN=PDIA4 PE=1 SV=2	3351.19	0	46	sp|P13667|PDIA4_HUMAN	330508	352924	623094	1.87479e+07	8.11074e+06	1.30067e+07	352924	1.30067e+07	0.373907	0.400663	5.20375	0.193237	0	2.6376e-06	0.000111287	2.6376e-06	0.000111287
sp|P26885|FKBP2_HUMAN	P26885	FKBP2	Peptidyl-prolyl cis-trans isomerase FKBP2 OS=Homo sapiens GN=FKBP2 PE=1 SV=2	552.49	0	8	sp|P26885|FKBP2_HUMAN	27317.4	27311.7	14212.8	547306	350014	398004	27311.7	398004	0.329639	0.238296	3.86519	0.393939	0	2.47402e-06	0.000111287	2.47402e-06	0.000111287
sp|P04843|RPN1_HUMAN	P04843	RPN1	Dolichyl-diphosphooligosaccharide--protein glycosyltransferase subunit 1 OS=Homo sapiens GN=RPN1 PE=1 SV=1	1509.39	0	27	sp|P04843|RPN1_HUMAN	313604	302095	357716	3.8606e+06	2.41177e+06	2.77858e+06	313604	2.77858e+06	0.090486	0.249674	3.14733	0.047619	0.00952381	2.58163e-06	0.000111287	2.58163e-06	0.000111287
tr|A0A087X1G7|A0A087X1G7_HUMAN	A0A087X1G7	2015-09-01	15 kDa selenoprotein OS=Homo sapiens GN=SEP15 PE=1 SV=1	407.98	0	7	tr|A0A087X1G7|A0A087X1G7_HUMAN	8559.05	17929.9	30589.8	893402	792850	605769	17929.9	792850	0.581102	0.191058	5.4666	0.047619	0	3.70548e-06	0.000150552	3.70548e-06	0.000150552
tr|K7ELL7|K7ELL7_HUMAN	K7ELL7	PRKCSH	Glucosidase 2 subunit beta OS=Homo sapiens GN=PRKCSH PE=1 SV=1	712.96	0	16	tr|K7ELL7|K7ELL7_HUMAN	27847.5	32612.4	20967.3	1.2879e+06	442976	808760	27847.5	808760	0.215694	0.500535	4.86009	0.254902	0.0196078	3.96447e-06	0.000155322	3.96447e-06	0.000155322
sp|Q6ZXV5|TMTC3_HUMAN	Q6ZXV5	TMTC3	Transmembrane and TPR repeat-containing protein 3 OS=Homo sapiens GN=TMTC3 PE=1 SV=2	103.73	0.00222717	2	sp|Q6ZXV5|TMTC3_HUMAN	34.6047	187.846	34.6047	9656.85	10470.6	9145.16	34.6047	9656.85	1.03255	0.0685055	8.12444	0.666667	0	4.92787e-06	0.00018641	4.92787e-06	0.00018641
tr|J3KQJ1|J3KQJ1_HUMAN	J3KQJ1	SUMF2	Sulfatase-modifying factor 2 OS=Homo sapiens GN=SUMF2 PE=1 SV=1	234.1	0.00175131	7	tr|J3KQJ1|J3KQJ1_HUMAN	4715.36	4711.21	8156.63	118174	62192.2	83399.5	4715.36	83399.5	0.33919	0.321463	4.1446	0.142857	0	5.12863e-06	0.000187537	5.12863e-06	0.000187537
sp|Q9UMX5|NENF_HUMAN	Q9UMX5	NENF	Neudesin OS=Homo sapiens GN=NENF PE=1 SV=1	154.09	0.00138313	4	sp|Q9UMX5|NENF_HUMAN	6471.04	5411.95	11722.7	115129	89983.6	92274.9	6471.04	92274.9	0.429498	0.14026	3.83387	0.0833333	0	5.53154e-06	0.000191602	5.53154e-06	0.000191602
sp|Q15084|PDIA6_HUMAN	Q15084	PDIA6	Protein disulfide-isomerase A6 OS=Homo sapiens GN=PDIA6 PE=1 SV=1	987.06	0	15	sp|Q15084|PDIA6_HUMAN	140461	117068	179243	2.50925e+06	1.24373e+06	1.72555e+06	140461	1.72555e+06	0.215693	0.349766	3.61881	0.111111	0	5.85991e-06	0.000191602	5.85991e-06	0.000191602
sp|Q8NBJ5|GT251_HUMAN	Q8NBJ5	COLGALT1	Procollagen galactosyltransferase 1 OS=Homo sapiens GN=COLGALT1 PE=1 SV=1	523.9	0	12	sp|Q8NBJ5|GT251_HUMAN	46001	40748.2	35168.2	357147	234735	281741	40748.2	281741	0.1333	0.212057	2.78956	0.0769231	0	5.62533e-06	0.000191602	5.62533e-06	0.000191602
sp|Q92743|HTRA1_HUMAN	Q92743	HTRA1	Serine protease HTRA1 OS=Homo sapiens GN=HTRA1 PE=1 SV=1	130.14	0.00247831	3	sp|Q92743|HTRA1_HUMAN	38596.8	29999.4	44628.5	3729.81	3830.34	5734.75	38596.8	3830.34	0.194797	0.254906	-3.33294	0	0	5.93845e-06	0.000191602	5.93845e-06	0.000191602
sp|P30533|AMRP_HUMAN	P30533	LRPAP1	Alpha-2-macroglobulin receptor-associated protein OS=Homo sapiens GN=LRPAP1 PE=1 SV=1	637.28	0	17	sp|P30533|AMRP_HUMAN	41545.4	66742	68190.8	650454	425614	497848	66742	497848	0.2547	0.218797	2.89904	0.111111	0	7.80189e-06	0.000244533	7.80189e-06	0.000244533
sp|Q8NI22|MCFD2_HUMAN	Q8NI22	MCFD2	Multiple coagulation factor deficiency protein 2 OS=Homo sapiens GN=MCFD2 PE=1 SV=1	99.25	0.00219298	2	sp|Q8NI22|MCFD2_HUMAN	941.72	1751.89	439.245	63016.4	32708.6	33842	941.72	33842	0.63422	0.397795	5.16737	0.5	0	9.18324e-06	0.000260214	9.18324e-06	0.000260214
sp|Q9BVK6|TMED9_HUMAN	Q9BVK6	TMED9	Transmembrane emp24 domain-containing protein 9 OS=Homo sapiens GN=TMED9 PE=1 SV=2	161.14	0.00141844	4	sp|Q9BVK6|TMED9_HUMAN	1045.05	1100.62	2533.08	64661.9	27291.3	36229.1	1100.62	36229.1	0.54087	0.456719	5.04076	0.25	0	9.00601e-06	0.000260214	9.00601e-06	0.000260214
sp|Q8TEM1|PO210_HUMAN	Q8TEM1	NUP210	Nuclear pore membrane glycoprotein 210 OS=Homo sapiens GN=NUP210 PE=1 SV=3	273.57	0.00197628	7	sp|Q8TEM1|PO210_HUMAN	1478.88	2619.91	2206.04	60218.7	23283.5	47838.9	2206.04	47838.9	0.274857	0.429396	4.43866	0.47619	0	8.8179e-06	0.000260214	8.8179e-06	0.000260214
tr|A0A0A0MSV9|A0A0A0MSV9_HUMAN	A0A0A0MSV9	TAPBP	Tapasin OS=Homo sapiens GN=TAPBP PE=1 SV=1	206.34	0.00161812	6	tr|A0A0A0MSV9|A0A0A0MSV9_HUMAN	30606.9	26394.7	27429.2	153306	120760	134777	27429.2	134777	0.0779957	0.119789	2.29679	0	0	9.25099e-06	0.000260214	9.25099e-06	0.000260214
sp|Q13217|DNJC3_HUMAN	Q13217	DNAJC3	DnaJ homolog subfamily C member 3 OS=Homo sapiens GN=DNAJC3 PE=1 SV=1	1002.97	0	16	sp|Q13217|DNJC3_HUMAN	18498.7	18082.2	37636.4	701180	305402	432084	18498.7	432084	0.451566	0.421462	4.54582	0.35	0	1.05543e-05	0.000289452	1.05543e-05	0.000289452
tr|A0A087WTX2|A0A087WTX2_HUMAN	A0A087WTX2	SLC39A7	Zinc transporter SLC39A7 OS=Homo sapiens GN=SLC39A7 PE=1 SV=1	83.33	0.00410678	3	tr|A0A087WTX2|A0A087WTX2_HUMAN	4197.02	3352.85	5179.51	39941.4	24369.2	38370.6	4197.02	38370.6	0.215455	0.25048	3.19256	0.111111	0	1.11486e-05	0.000298293	1.11486e-05	0.000298293
tr|H0Y3T6|H0Y3T6_HUMAN	H0Y3T6	SDF4	45 kDa calcium-binding protein (Fragment) OS=Homo sapiens GN=SDF4 PE=1 SV=1	76.35	0.00491159	2	tr|H0Y3T6|H0Y3T6_HUMAN	696.28	596.826	1729.5	26338.5	14938.1	19356.9	696.28	19356.9	0.622522	0.284396	4.79704	0.333333	0	1.2612e-05	0.00030982	1.2612e-05	0.00030982
sp|P07237|PDIA1_HUMAN	P07237	P4HB	Protein disulfide-isomerase OS=Homo sapiens GN=P4HB PE=1 SV=3	2251.32	0	36	sp|P07237|PDIA1_HUMAN	177349	175652	348048	7.94805e+06	2.89702e+06	4.81431e+06	177349	4.81431e+06	0.42385	0.488489	4.76267	0.0780142	0	1.27091e-05	0.00030982	1.27091e-05	0.00030982
tr|A0A0C4DGS1|A0A0C4DGS1_HUMAN	A0A0C4DGS1	DDOST	Dolichyl-diphosphooligosaccharide--protein glycosyltransferase 48 kDa subunit OS=Homo sapiens GN=DDOST PE=1 SV=1	834.02	0	13	tr|A0A0C4DGS1|A0A0C4DGS1_HUMAN	73698.8	61975.4	68655.3	988078	437699	685640	68655.3	685640	0.0863412	0.39164	3.32001	0.0888889	0	1.18952e-05	0.00030982	1.18952e-05	0.00030982
sp|Q96AQ6|PBIP1_HUMAN	Q96AQ6	PBXIP1	Pre-B-cell leukemia transcription factor-interacting protein 1 OS=Homo sapiens GN=PBXIP1 PE=1 SV=1	131.88	0.00249377	3	sp|Q96AQ6|PBIP1_HUMAN	2713.57	1739.95	2451.74	19098.5	14575.9	12949.9	2451.74	14575.9	0.218895	0.205001	2.57171	0.222222	0	1.23586e-05	0.00030982	1.23586e-05	0.00030982
sp|Q14257|RCN2_HUMAN	Q14257	RCN2	Reticulocalbin-2 OS=Homo sapiens GN=RCN2 PE=1 SV=1	237.73	0.00177936	4	sp|Q14257|RCN2_HUMAN	15478.3	14049.1	7947.76	201594	103387	141050	14049.1	141050	0.320176	0.333245	3.32766	0.0833333	0	1.43827e-05	0.000342997	1.43827e-05	0.000342997
sp|P50454|SERPH_HUMAN	P50454	SERPINH1	Serpin H1 OS=Homo sapiens GN=SERPINH1 PE=1 SV=2	1194.46	0	19	sp|P50454|SERPH_HUMAN	369310	299588	375894	3.56559e+06	1.88357e+06	2.34469e+06	369310	2.34469e+06	0.121411	0.334549	2.66649	0.0384615	0	1.54008e-05	0.000359462	1.54008e-05	0.000359462
sp|Q9UHG3|PCYOX_HUMAN	Q9UHG3	PCYOX1	Prenylcysteine oxidase 1 OS=Homo sapiens GN=PCYOX1 PE=1 SV=3	185.44	0.00151745	4	sp|Q9UHG3|PCYOX_HUMAN	1891.66	579.448	2120.97	61830.4	32982.1	42114.2	1891.66	42114.2	0.543376	0.323039	4.47658	0.583333	0	1.68822e-05	0.000377954	1.68822e-05	0.000377954
sp|Q9H3N1|TMX1_HUMAN	Q9H3N1	TMX1	Thioredoxin-related transmembrane protein 1 OS=Homo sapiens GN=TMX1 PE=1 SV=1	131.96	0.00249688	3	sp|Q9H3N1|TMX1_HUMAN	5820.91	5147.56	10665.4	146421	66558.6	94571.9	5820.91	94571.9	0.417433	0.395247	4.02209	0.416667	0	1.65617e-05	0.000377954	1.65617e-05	0.000377954
tr|F8W031|F8W031_HUMAN	F8W031	NA	Uncharacterized protein (Fragment) OS=Homo sapiens PE=1 SV=1	276.02	0.002	6	tr|F8W031|F8W031_HUMAN	8564.62	15762.9	7181.28	147099	88199.6	93779	8564.62	93779	0.438684	0.296419	3.4528	0.5	0.166667	2.05841e-05	0.000451616	2.05841e-05	0.000451616
sp|Q9H0V9|LMA2L_HUMAN	Q9H0V9	LMAN2L	VIP36-like protein OS=Homo sapiens GN=LMAN2L PE=1 SV=1	83.37	0.004111	2	sp|Q9H0V9|LMA2L_HUMAN	1814.45	1950.72	4427.84	39104.3	33943.9	24389.7	1950.72	33943.9	0.53866	0.229866	4.12107	0.333333	0	2.15575e-05	0.00045478	2.15575e-05	0.00045478
tr|A0A087X117|A0A087X117_HUMAN	A0A087X117	NOMO1	Nodal modulator 1 OS=Homo sapiens GN=NOMO1 PE=1 SV=1	352.9	0	9	tr|A0A087X117|A0A087X117_HUMAN	11718.5	9687.83	12416.2	166823	68380.1	106829	11718.5	106829	0.125723	0.435161	3.18844	0.166667	0	2.12949e-05	0.00045478	2.12949e-05	0.00045478
sp|Q9UBS4|DJB11_HUMAN	Q9UBS4	DNAJB11	DnaJ homolog subfamily B member 11 OS=Homo sapiens GN=DNAJB11 PE=1 SV=1	660.35	0	12	sp|Q9UBS4|DJB11_HUMAN	22903.3	26422	58808.9	969810	393845	630771	26422	630771	0.549114	0.435444	4.5773	0.1875	0	2.46054e-05	0.000500883	2.46054e-05	0.000500883
sp|P05556|ITB1_HUMAN	P05556	ITGB1	Integrin beta-1 OS=Homo sapiens GN=ITGB1 PE=1 SV=2	281.13	0.00203252	9	sp|P05556|ITB1_HUMAN	5350.61	4942.1	12520.4	182031	80708.6	119459	5350.61	119459	0.560505	0.401302	4.48066	0.148148	0	2.4656e-05	0.000500883	2.4656e-05	0.000500883
sp|Q9BVC6|TM109_HUMAN	Q9BVC6	TMEM109	Transmembrane protein 109 OS=Homo sapiens GN=TMEM109 PE=1 SV=1	118.77	0.00237812	3	sp|Q9BVC6|TM109_HUMAN	9372.87	13184.8	19558	108473	80796.9	88024.4	13184.8	88024.4	0.366559	0.155302	2.73903	0	0	3.21896e-05	0.000637683	3.21896e-05	0.000637683
sp|Q14554|PDIA5_HUMAN	Q14554	PDIA5	Protein disulfide-isomerase A5 OS=Homo sapiens GN=PDIA5 PE=1 SV=1	333.29	0	8	sp|Q14554|PDIA5_HUMAN	18765.5	24788.7	30083.9	200763	113014	157515	24788.7	157515	0.230715	0.279292	2.66773	0.1	0	3.25526e-05	0.000637683	3.25526e-05	0.000637683
sp|Q14696|MESD_HUMAN	Q14696	MESDC2	LDLR chaperone MESD OS=Homo sapiens GN=MESDC2 PE=1 SV=2	354.63	0	8	sp|Q14696|MESD_HUMAN	13915.7	33516.6	45971.2	409993	421012	337576	33516.6	409993	0.519038	0.116364	3.61265	0.37037	0	3.45584e-05	0.000665097	3.45584e-05	0.000665097
sp|P27797|CALR_HUMAN	P27797	CALR	Calreticulin OS=Homo sapiens GN=CALR PE=1 SV=1	586.58	0	16	sp|P27797|CALR_HUMAN	61270.9	54026.1	88251	1.62335e+06	503241	872339	61270.9	872339	0.265823	0.571008	3.83162	0.0877193	0	4.07104e-05	0.00076974	4.07104e-05	0.00076974
sp|P49755|TMEDA_HUMAN	P49755	TMED10	Transmembrane emp24 domain-containing protein 10 OS=Homo sapiens GN=TMED10 PE=1 SV=2	120.72	0.00239521	3	sp|P49755|TMEDA_HUMAN	8578.53	7058.67	6054.86	85399.7	35857.5	57360.6	7058.67	57360.6	0.175724	0.417251	3.02259	0	0	4.1399e-05	0.00076974	4.1399e-05	0.00076974
tr|J3KP06|J3KP06_HUMAN	J3KP06	LMO7	LIM domain only protein 7 OS=Homo sapiens GN=LMO7 PE=1 SV=2	93.04	0.00212993	1	tr|J3KP06|J3KP06_HUMAN	5192.81	6544.04	4822.55	1098.85	1572.5	1482.9	5192.81	1482.9	0.16416	0.181706	-1.8081	0	0	6.19835e-05	0.00111469	6.19835e-05	0.00111469
sp|O75369|FLNB_HUMAN	O75369	FLNB	Filamin-B OS=Homo sapiens GN=FLNB PE=1 SV=2	1840.88	0	39	sp|O75369|FLNB_HUMAN	687492	441366	637647	147247	87015.5	85066.9	637647	87015.5	0.22098	0.332106	-2.87341	0.0757576	0.0833333	6.18396e-05	0.00111469	6.18396e-05	0.00111469
sp|P27824|CALX_HUMAN	P27824	CANX	Calnexin OS=Homo sapiens GN=CANX PE=1 SV=2	1227.75	0	24	sp|P27824|CALX_HUMAN	86752.1	88383.6	151331	1.7522e+06	621125	1.07401e+06	88383.6	1.07401e+06	0.338376	0.495397	3.60308	0.122222	0	7.01354e-05	0.00124094	7.01354e-05	0.00124094
sp|P14625|ENPL_HUMAN	P14625	HSP90B1	Endoplasmin OS=Homo sapiens GN=HSP90B1 PE=1 SV=1	2516.9	0	43	sp|P14625|ENPL_HUMAN	533988	271853	596202	8.93577e+06	3.10967e+06	5.82078e+06	533988	5.82078e+06	0.368329	0.489536	3.44633	0.0960452	0.00564972	7.25477e-05	0.00126325	7.25477e-05	0.00126325
sp|P04844|RPN2_HUMAN	P04844	RPN2	Dolichyl-diphosphooligosaccharide--protein glycosyltransferase subunit 2 OS=Homo sapiens GN=RPN2 PE=1 SV=3	869.94	0	9	sp|P04844|RPN2_HUMAN	127061	101035	69197.9	1.14031e+06	480225	776319	101035	776319	0.292438	0.413821	2.9418	0.119048	0.0238095	7.58092e-05	0.00129942	7.58092e-05	0.00129942
sp|P13674|P4HA1_HUMAN	P13674	P4HA1	Prolyl 4-hydroxylase subunit alpha-1 OS=Homo sapiens GN=P4HA1 PE=1 SV=2	639.55	0	13	sp|P13674|P4HA1_HUMAN	57239.9	37592.4	53307	362403	188580	250102	53307	250102	0.210529	0.330073	2.23012	0.0666667	0	8.35637e-05	0.0014103	8.35637e-05	0.0014103
sp|P04792|HSPB1_HUMAN	P04792	HSPB1	Heat shock protein beta-1 OS=Homo sapiens GN=HSPB1 PE=1 SV=2	581.37	0	10	sp|P04792|HSPB1_HUMAN	1.15134e+06	1.13336e+06	1.10135e+06	416287	384347	379206	1.13336e+06	384347	0.0224357	0.0510829	-1.56013	0	0	8.61122e-05	0.00143129	8.61122e-05	0.00143129
sp|Q99442|SEC62_HUMAN	Q99442	SEC62	Translocation protein SEC62 OS=Homo sapiens GN=SEC62 PE=1 SV=1	172.81	0.00148588	4	sp|Q99442|SEC62_HUMAN	100845	115040	139559	31821.8	34963.4	38773.5	115040	34963.4	0.1653	0.098937	-1.71822	0.0833333	0.0833333	8.76061e-05	0.00143439	8.76061e-05	0.00143439
sp|O00469|PLOD2_HUMAN	O00469	PLOD2	Procollagen-lysine,2-oxoglutarate 5-dioxygenase 2 OS=Homo sapiens GN=PLOD2 PE=1 SV=2	149.72	0.00135501	4	sp|O00469|PLOD2_HUMAN	8138.65	12622.3	5296.81	107349	47675.8	71305.4	8138.65	71305.4	0.425201	0.398324	3.13115	0.25	0	9.38834e-05	0.00151456	9.38834e-05	0.00151456
sp|Q32P28|P3H1_HUMAN	Q32P28	P3H1	Prolyl 3-hydroxylase 1 OS=Homo sapiens GN=P3H1 PE=1 SV=2	121.61	0.00240385	3	sp|Q32P28|P3H1_HUMAN	1662.64	2189.57	4285.96	49902.5	17793.6	30656.9	2189.57	30656.9	0.511553	0.492914	3.80749	0.333333	0	9.74193e-05	0.00154883	9.74193e-05	0.00154883
tr|A0A087WV66|A0A087WV66_HUMAN	A0A087WV66	MKI67	Antigen KI-67 OS=Homo sapiens GN=MKI67 PE=1 SV=1	188.68	0.00153139	6	tr|A0A087WV66|A0A087WV66_HUMAN	37845.9	73415.8	56146.5	5969.64	9139.35	11807	56146.5	9139.35	0.318756	0.325712	-2.61903	0	0	0.00010168	0.00159347	0.00010168	0.00159347
sp|P50990|TCPQ_HUMAN	P50990	CCT8	T-complex protein 1 subunit theta OS=Homo sapiens GN=CCT8 PE=1 SV=4	581.03	0	15	sp|P50990|TCPQ_HUMAN	107256	88101.5	124574	418897	304956	375344	107256	375344	0.171072	0.156919	1.80715	0.0888889	0	0.000117611	0.00181717	0.000117611	0.00181717
tr|E7EPK1|E7EPK1_HUMAN	E7EPK1	2007-09-01	Septin-7 OS=Homo sapiens GN=SEPT7 PE=1 SV=2	134.97	0.00252845	3	tr|E7EPK1|E7EPK1_HUMAN	56307.4	50051.6	61515.3	20717	19340.8	16920.3	56307.4	19340.8	0.102574	0.101204	-1.54168	0	0	0.000125224	0.00190793	0.000125224	0.00190793
sp|Q96QZ7|MAGI1_HUMAN	Q96QZ7	MAGI1	Membrane-associated guanylate kinase, WW and PDZ domain-containing protein 1 OS=Homo sapiens GN=MAGI1 PE=1 SV=3	79.21	0.00498504	2	sp|Q96QZ7|MAGI1_HUMAN	15938.2	15606.4	27119.2	3717.42	4557.82	5076.39	15938.2	4557.82	0.335125	0.154096	-1.80607	0	0	0.000128867	0.00193654	0.000128867	0.00193654
sp|Q5T6F2|UBAP2_HUMAN	Q5T6F2	UBAP2	Ubiquitin-associated protein 2 OS=Homo sapiens GN=UBAP2 PE=1 SV=1	320.64	0	8	sp|Q5T6F2|UBAP2_HUMAN	115184	146468	145881	37006.8	50394.7	43131.5	145881	43131.5	0.13173	0.154031	-1.75797	0.037037	0.037037	0.000149099	0.0022103	0.000149099	0.0022103
sp|Q8NAF0|ZN579_HUMAN	Q8NAF0	ZNF579	Zinc finger protein 579 OS=Homo sapiens GN=ZNF579 PE=1 SV=2	244.52	0.0018315	5	sp|Q8NAF0|ZN579_HUMAN	166180	220890	240582	62412.3	64543.4	72108	220890	64543.4	0.184256	0.0767888	-1.77499	0.0833333	0	0.00015256	0.00223145	0.00015256	0.00223145
sp|Q9BTV4|TMM43_HUMAN	Q9BTV4	TMEM43	Transmembrane protein 43 OS=Homo sapiens GN=TMEM43 PE=1 SV=1	97.84	0.00217628	3	sp|Q9BTV4|TMM43_HUMAN	3649.85	7662.9	5070.79	91943.5	27835.8	57062	5070.79	57062	0.372594	0.544478	3.49225	0.444444	0	0.000155086	0.00223854	0.000155086	0.00223854
sp|O96013|PAK4_HUMAN	O96013	PAK4	Serine/threonine-protein kinase PAK 4 OS=Homo sapiens GN=PAK4 PE=1 SV=1	71.93	0.00574163	3	sp|O96013|PAK4_HUMAN	20968.9	22809.1	21116.4	8074.04	8907.73	7787.84	21116.4	8074.04	0.0472692	0.0704678	-1.387	0	0	0.000176622	0.00245258	0.000176622	0.00245258
sp|O43854|EDIL3_HUMAN	O43854	EDIL3	EGF-like repeat and discoidin I-like domain-containing protein 3 OS=Homo sapiens GN=EDIL3 PE=1 SV=1	219.18	0.00168919	6	sp|O43854|EDIL3_HUMAN	174511	179780	197633	62666.5	65546.7	75981.3	179780	65546.7	0.06587	0.102924	-1.45564	0	0	0.000176378	0.00245258	0.000176378	0.00245258
sp|O15231|ZN185_HUMAN	O15231	ZNF185	Zinc finger protein 185 OS=Homo sapiens GN=ZNF185 PE=1 SV=3	419.21	0	10	sp|O15231|ZN185_HUMAN	115421	99298.3	143938	41984.1	29142.4	35742.5	115421	35742.5	0.189076	0.180268	-1.6912	0.0666667	0.0333333	0.000172283	0.00245258	0.000172283	0.00245258
sp|P51149|RAB7A_HUMAN	P51149	RAB7A	Ras-related protein Rab-7a OS=Homo sapiens GN=RAB7A PE=1 SV=1	541	0	10	sp|P51149|RAB7A_HUMAN	262529	315494	302766	89760.1	117857	104124	302766	104124	0.0941683	0.135206	-1.5399	0	0	0.000188806	0.002589	0.000188806	0.002589
sp|Q12965|MYO1E_HUMAN	Q12965	MYO1E	Unconventional myosin-Ie OS=Homo sapiens GN=MYO1E PE=1 SV=2	232.86	0.00174216	3	sp|Q12965|MYO1E_HUMAN	9908.08	7946.96	10761.9	24846.3	25894	27756.6	9908.08	25894	0.151306	0.0563347	1.38594	0.166667	0.0833333	0.000221061	0.00294621	0.000221061	0.00294621
tr|R4GN98|R4GN98_HUMAN	R4GN98	S100A6	Protein S100 (Fragment) OS=Homo sapiens GN=S100A6 PE=1 SV=1	108	0.00226757	3	tr|R4GN98|R4GN98_HUMAN	1.67875e+06	1.65337e+06	2.10622e+06	722419	556311	633500	1.67875e+06	633500	0.140361	0.130408	-1.40597	0	0	0.000222913	0.00294621	0.000222913	0.00294621
sp|P08243|ASNS_HUMAN	P08243	ASNS	Asparagine synthetase [glutamine-hydrolyzing] OS=Homo sapiens GN=ASNS PE=1 SV=4	94.11	0.00214823	1	sp|P08243|ASNS_HUMAN	4279.99	3986.99	6863.58	993.741	1081.57	454.57	4279.99	993.741	0.31387	0.402586	-2.10666	0	0	0.000219079	0.00294621	0.000219079	0.00294621
sp|Q07065|CKAP4_HUMAN	Q07065	CKAP4	Cytoskeleton-associated protein 4 OS=Homo sapiens GN=CKAP4 PE=1 SV=2	2364.24	0	31	sp|Q07065|CKAP4_HUMAN	414471	484494	451540	3.82177e+06	1.44128e+06	2.20472e+06	451540	2.20472e+06	0.077819	0.488292	2.28767	0.0518519	0	0.000249188	0.00325428	0.000249188	0.00325428
sp|Q14697|GANAB_HUMAN	Q14697	GANAB	Neutral alpha-glucosidase AB OS=Homo sapiens GN=GANAB PE=1 SV=3	1561.54	0	30	sp|Q14697|GANAB_HUMAN	287652	200659	310535	2.07686e+06	847883	1.42665e+06	287652	1.42665e+06	0.217708	0.423888	2.31023	0.00854701	0	0.000261048	0.0032916	0.000261048	0.0032916
sp|P35625|TIMP3_HUMAN	P35625	TIMP3	Metalloproteinase inhibitor 3 OS=Homo sapiens GN=TIMP3 PE=1 SV=2	189.9	0.00154083	4	sp|P35625|TIMP3_HUMAN	151324	106866	92234.5	34995.8	40008.1	32540.6	106866	34995.8	0.263455	0.10617	-1.61055	0	0	0.000255449	0.0032916	0.000255449	0.0032916
sp|Q9BW19|KIFC1_HUMAN	Q9BW19	KIFC1	Kinesin-like protein KIFC1 OS=Homo sapiens GN=KIFC1 PE=1 SV=2	194.87	0.00156986	4	sp|Q9BW19|KIFC1_HUMAN	35733.3	53540.9	63292.6	10992.1	12145.2	16588.1	53540.9	12145.2	0.274788	0.223139	-2.14026	0.0833333	0	0.000258428	0.0032916	0.000258428	0.0032916
tr|G3V599|G3V599_HUMAN	G3V599	NA	Uncharacterized protein OS=Homo sapiens PE=4 SV=1	384.11	0	6	tr|G3V599|G3V599_HUMAN	8175.42	13124.7	17373.1	81876.6	43009.4	73487.4	13124.7	73487.4	0.357092	0.309311	2.48522	0.0952381	0	0.000281832	0.0035133	0.000281832	0.0035133
sp|P63000|RAC1_HUMAN	P63000	RAC1	Ras-related C3 botulinum toxin substrate 1 OS=Homo sapiens GN=RAC1 PE=1 SV=1	67.4	0.00751174	2	sp|P63000|RAC1_HUMAN	298397	396332	348034	123989	143166	127388	348034	127388	0.140883	0.0778083	-1.44999	0	0	0.0002911	0.00358805	0.0002911	0.00358805
tr|J3KN66|J3KN66_HUMAN	J3KN66	TOR1AIP1	Torsin-1A-interacting protein 1 OS=Homo sapiens GN=TOR1AIP1 PE=1 SV=1	137.17	0.00256082	4	tr|J3KN66|J3KN66_HUMAN	12950.6	16264.4	15802.5	95015	41766.7	61542.2	15802.5	61542.2	0.119607	0.407155	1.96142	0	0	0.000311839	0.00380097	0.000311839	0.00380097
tr|A0A087WY71|A0A087WY71_HUMAN	A0A087WY71	AP2M1	AP-2 complex subunit mu OS=Homo sapiens GN=AP2M1 PE=1 SV=1	251.9	0.00186916	7	tr|A0A087WY71|A0A087WY71_HUMAN	198913	222250	242769	95787.3	81496.8	87823	222250	87823	0.0991504	0.0810336	-1.33952	0	0	0.00031966	0.00385349	0.00031966	0.00385349
sp|Q15398|DLGP5_HUMAN	Q15398	DLGAP5	Disks large-associated protein 5 OS=Homo sapiens GN=DLGAP5 PE=1 SV=2	138.79	0.00257732	3	sp|Q15398|DLGP5_HUMAN	29404.9	40124.4	41077.8	10367.1	14798.5	11935.5	40124.4	11935.5	0.175803	0.181691	-1.74922	0	0	0.000325463	0.00388079	0.000325463	0.00388079
tr|D6RCD0|D6RCD0_HUMAN	D6RCD0	HSD17B11	Estradiol 17-beta-dehydrogenase 11 OS=Homo sapiens GN=HSD17B11 PE=1 SV=2	193	0.00155763	5	tr|D6RCD0|D6RCD0_HUMAN	61964.7	60527.2	74696.9	28943.6	24571.1	22734.4	61964.7	24571.1	0.118655	0.125499	-1.33448	0	0	0.000344958	0.00406902	0.000344958	0.00406902
sp|P05023|AT1A1_HUMAN	P05023	ATP1A1	Sodium/potassium-transporting ATPase subunit alpha-1 OS=Homo sapiens GN=ATP1A1 PE=1 SV=1	410.12	0	7	sp|P05023|AT1A1_HUMAN	141326	124102	171954	61211.2	42337.1	38895.1	141326	42337.1	0.166241	0.253036	-1.73903	0	0	0.000356424	0.00415954	0.000356424	0.00415954
sp|Q9BS26|ERP44_HUMAN	Q9BS26	ERP44	Endoplasmic reticulum resident protein 44 OS=Homo sapiens GN=ERP44 PE=1 SV=1	138.3	0.002574	3	sp|Q9BS26|ERP44_HUMAN	1284.37	2788.54	3571.36	43587.1	12380.8	23308.5	2788.54	23308.5	0.456146	0.59923	3.06327	0.555556	0.111111	0.000377711	0.004359	0.000377711	0.004359
sp|O95881|TXD12_HUMAN	O95881	TXNDC12	Thioredoxin domain-containing protein 12 OS=Homo sapiens GN=TXNDC12 PE=1 SV=1	86.55	0.003125	2	sp|O95881|TXD12_HUMAN	4270.64	5931.62	8918.61	39480.5	20968.5	25786.6	5931.62	25786.6	0.369539	0.334112	2.12012	0	0	0.000381462	0.004359	0.000381462	0.004359
sp|Q9H0U3|MAGT1_HUMAN	Q9H0U3	MAGT1	Magnesium transporter protein 1 OS=Homo sapiens GN=MAGT1 PE=1 SV=1	87.01	0.0031348	2	sp|Q9H0U3|MAGT1_HUMAN	11002.7	15309.4	19238.8	73653	40571.7	58364.3	15309.4	58364.3	0.271311	0.287789	1.93067	0	0	0.000421603	0.00471937	0.000421603	0.00471937
sp|Q13501|SQSTM_HUMAN	Q13501	SQSTM1	Sequestosome-1 OS=Homo sapiens GN=SQSTM1 PE=1 SV=1	393.76	0	7	sp|Q13501|SQSTM_HUMAN	42694.3	33526.6	31884.2	118762	85538.6	92316.6	33526.6	92316.6	0.161656	0.177554	1.46128	0.047619	0	0.000419478	0.00471937	0.000419478	0.00471937
sp|O95994|AGR2_HUMAN	O95994	AGR2	Anterior gradient protein 2 homolog OS=Homo sapiens GN=AGR2 PE=1 SV=1	268.9	0.00194553	5	sp|O95994|AGR2_HUMAN	1325.37	2073.52	19098.5	147893	186408	138479	2073.52	147893	1.34046	0.16114	6.15633	0.277778	0	0.00043996	0.00482636	0.00043996	0.00482636
sp|Q9Y2G5|OFUT2_HUMAN	Q9Y2G5	POFUT2	GDP-fucose protein O-fucosyltransferase 2 OS=Homo sapiens GN=POFUT2 PE=1 SV=3	126.92	0.00245098	3	sp|Q9Y2G5|OFUT2_HUMAN	2634.03	1242.28	5599.39	21374.2	19151.4	23713	2634.03	21374.2	0.704563	0.106527	3.02053	0.444444	0	0.000438975	0.00482636	0.000438975	0.00482636
sp|P39748|FEN1_HUMAN	P39748	FEN1	Flap endonuclease 1 OS=Homo sapiens GN=FEN1 PE=1 SV=1	445.4	0	8	sp|P39748|FEN1_HUMAN	490363	639244	639891	191711	251228	236874	639244	236874	0.146048	0.137063	-1.43225	0.2	0.0666667	0.000473723	0.00514529	0.000473723	0.00514529
sp|Q8IXB1|DJC10_HUMAN	Q8IXB1	DNAJC10	DnaJ homolog subfamily C member 10 OS=Homo sapiens GN=DNAJC10 PE=1 SV=2	165.17	0.00144509	4	sp|Q8IXB1|DJC10_HUMAN	3680.55	2214.01	7769.6	56402.4	21573.4	31014.8	3680.55	31014.8	0.632116	0.495804	3.07497	0.166667	0	0.00050068	0.00538476	0.00050068	0.00538476
sp|Q9NS25|SPNXB_HUMAN	Q9NS25	SPANXB1	Sperm protein associated with the nucleus on the X chromosome B1 OS=Homo sapiens GN=SPANXB1 PE=2 SV=2	136.31	0.00255102	3	sp|Q9NS25|SPNXB_HUMAN	33403.6	52014.4	78629.5	7852.9	13169	13839.4	52014.4	13169	0.415685	0.282257	-1.98177	0	0	0.00053902	0.00574082	0.00053902	0.00574082
tr|G0XQ39|G0XQ39_HUMAN	G0XQ39	STIM1	STIM1L OS=Homo sapiens GN=STIM1 PE=1 SV=1	313.33	0	4	tr|G0XQ39|G0XQ39_HUMAN	16393.7	13367.8	3090.01	159036	80306.2	98785.6	13367.8	98785.6	0.636819	0.365277	2.88553	0.5	0	0.000549675	0.00579801	0.000549675	0.00579801
sp|Q14677|EPN4_HUMAN	Q14677	CLINT1	Clathrin interactor 1 OS=Homo sapiens GN=CLINT1 PE=1 SV=1	101.56	0.00221239	2	sp|Q14677|EPN4_HUMAN	14819	21391.7	26049.8	7302.14	7272.53	6725.51	21391.7	7272.53	0.271885	0.0457326	-1.55652	0.222222	0.222222	0.000575213	0.0060096	0.000575213	0.0060096
sp|Q99470|SDF2_HUMAN	Q99470	SDF2	Stromal cell-derived factor 2 OS=Homo sapiens GN=SDF2 PE=1 SV=2	164.69	0.00143885	5	sp|Q99470|SDF2_HUMAN	18241.7	14132	17113.1	104660	42215.6	62768.2	17113.1	62768.2	0.128718	0.455403	1.87494	0.0666667	0	0.000594371	0.00615118	0.000594371	0.00615118
sp|P49750|YLPM1_HUMAN	P49750	YLPM1	YLP motif-containing protein 1 OS=Homo sapiens GN=YLPM1 PE=1 SV=3	139.49	0.00129534	4	sp|P49750|YLPM1_HUMAN	55641.1	75179.1	70436.4	27453.7	26598.7	29746.3	70436.4	27453.7	0.15191	0.0582668	-1.35932	0	0	0.000604282	0.0061953	0.000604282	0.0061953
sp|P26583|HMGB2_HUMAN	P26583	HMGB2	High mobility group protein B2 OS=Homo sapiens GN=HMGB2 PE=1 SV=2	296.72	0	7	sp|P26583|HMGB2_HUMAN	863816	1.251e+06	1.00922e+06	334788	445019	417029	1.00922e+06	417029	0.187814	0.143621	-1.27503	0.0740741	0.111111	0.00062125	0.00631029	0.00062125	0.00631029
sp|O94992|HEXI1_HUMAN	O94992	HEXIM1	Protein HEXIM1 OS=Homo sapiens GN=HEXIM1 PE=1 SV=1	97.45	0.00217155	2	sp|O94992|HEXI1_HUMAN	38992.5	39673.6	45060.9	14257.1	19322	18243.9	39673.6	18243.9	0.0806091	0.154451	-1.12076	0	0	0.000628468	0.00632504	0.000628468	0.00632504
sp|Q02809|PLOD1_HUMAN	Q02809	PLOD1	Procollagen-lysine,2-oxoglutarate 5-dioxygenase 1 OS=Homo sapiens GN=PLOD1 PE=1 SV=2	493.03	0	9	sp|Q02809|PLOD1_HUMAN	42655.3	19748.9	46118.6	253879	117486	171863	42655.3	171863	0.396132	0.379187	2.01046	0.0666667	0	0.00066099	0.00659187	0.00066099	0.00659187
sp|P62753|RS6_HUMAN	P62753	RPS6	40S ribosomal protein S6 OS=Homo sapiens GN=RPS6 PE=1 SV=1	1557.61	0	20	sp|P62753|RS6_HUMAN	9.03975e+06	1.23623e+07	1.18514e+07	3.75264e+06	5.04531e+06	4.43778e+06	1.18514e+07	4.43778e+06	0.161406	0.146585	-1.41715	0.0215054	0.0215054	0.000699056	0.006847	0.000699056	0.006847
sp|Q92597|NDRG1_HUMAN	Q92597	NDRG1	Protein NDRG1 OS=Homo sapiens GN=NDRG1 PE=1 SV=1	116.7	0.00236128	3	sp|Q92597|NDRG1_HUMAN	33589.1	27043.7	100388	8986.15	4958.39	3736.29	33589.1	4958.39	0.7562	0.466105	-2.76005	0	0.111111	0.000694707	0.006847	0.000694707	0.006847
sp|Q969Q0|RL36L_HUMAN	Q969Q0	RPL36AL	60S ribosomal protein L36a-like OS=Homo sapiens GN=RPL36AL PE=1 SV=3	155.7	0.00138889	3	sp|Q969Q0|RL36L_HUMAN	1.00429e+06	1.39675e+06	1.41433e+06	308006	497796	493925	1.39675e+06	493925	0.182285	0.250379	-1.49971	0	0	0.000708828	0.00688127	0.000708828	0.00688127
sp|P17096|HMGA1_HUMAN	P17096	HMGA1	High mobility group protein HMG-I/HMG-Y OS=Homo sapiens GN=HMGA1 PE=1 SV=3	488.22	0	7	sp|P17096|HMGA1_HUMAN	3.02434e+06	4.86598e+06	6.30477e+06	1.04771e+06	1.50372e+06	1.44035e+06	4.86598e+06	1.44035e+06	0.347515	0.185651	-1.75632	0.0606061	0.0606061	0.000723331	0.00696048	0.000723331	0.00696048
sp|Q9Y265|RUVB1_HUMAN	Q9Y265	RUVBL1	RuvB-like 1 OS=Homo sapiens GN=RUVBL1 PE=1 SV=1	193.95	0.00156495	4	sp|Q9Y265|RUVB1_HUMAN	24846.2	19608.2	33589.2	95082.5	73307.3	62385	24846.2	73307.3	0.271516	0.216396	1.56093	0	0	0.000737439	0.00703453	0.000737439	0.00703453
sp|Q8N9Z2|CC71L_HUMAN	Q8N9Z2	CCDC71L	Coiled-coil domain-containing protein 71L OS=Homo sapiens GN=CCDC71L PE=2 SV=2	276.29	0.00200803	7	sp|Q8N9Z2|CC71L_HUMAN	374726	537047	497392	156757	166705	218038	497392	166705	0.180159	0.182201	-1.57708	0	0	0.000746786	0.00706228	0.000746786	0.00706228
sp|P10620|MGST1_HUMAN	P10620	MGST1	Microsomal glutathione S-transferase 1 OS=Homo sapiens GN=MGST1 PE=1 SV=1	103.44	0.00222469	2	sp|P10620|MGST1_HUMAN	42498.1	44772.3	44252.2	119397	92644.9	89764.4	44252.2	92644.9	0.0271805	0.162425	1.06596	0	0	0.000785705	0.00736683	0.000785705	0.00736683
sp|P0CG12|CTF8A_HUMAN	P0CG12	CHTF8	Chromosome transmission fidelity protein 8 homolog isoform 2 OS=Homo sapiens GN=CHTF8 PE=1 SV=1	2128.88	0	37	sp|P0CG12|CTF8A_HUMAN	3.74023e+06	6.24931e+06	7.05741e+06	1.87169e+06	1.90105e+06	1.91881e+06	6.24931e+06	1.90105e+06	0.30441	0.0125438	-1.7169	0.0362319	0.0217391	0.00083121	0.00770298	0.00083121	0.00770298
sp|Q9H7N4|SFR19_HUMAN	Q9H7N4	SCAF1	Splicing factor, arginine/serine-rich 19 OS=Homo sapiens GN=SCAF1 PE=1 SV=3	172.6	0.00148368	3	sp|Q9H7N4|SFR19_HUMAN	22623.1	55549.1	79805.4	5884.97	8048.41	10343	55549.1	8048.41	0.545023	0.275495	-2.78699	0	0	0.000835601	0.00770298	0.000835601	0.00770298
sp|P61026|RAB10_HUMAN	P61026	RAB10	Ras-related protein Rab-10 OS=Homo sapiens GN=RAB10 PE=1 SV=1	214.94	0.00166113	3	sp|P61026|RAB10_HUMAN	55149.7	53245.9	62426.4	25933.6	29166.5	24950.2	55149.7	25933.6	0.0850925	0.0826698	-1.08853	0.0833333	0.25	0.000964998	0.00882169	0.000964998	0.00882169
sp|P62937|PPIA_HUMAN	P62937	PPIA	Peptidyl-prolyl cis-trans isomerase A OS=Homo sapiens GN=PPIA PE=1 SV=2	903.41	0	11	sp|P62937|PPIA_HUMAN	932789	1.11936e+06	1.14912e+06	518258	502427	484920	1.11936e+06	502427	0.109884	0.0332277	-1.15569	0.0392157	0.0588235	0.00103413	0.0093755	0.00103413	0.0093755
sp|Q9NQW6|ANLN_HUMAN	Q9NQW6	ANLN	Actin-binding protein anillin OS=Homo sapiens GN=ANLN PE=1 SV=2	135.16	0.0025413	3	sp|Q9NQW6|ANLN_HUMAN	16748.1	14199.9	21022.4	7294.68	6417.57	3874.71	16748.1	6417.57	0.199004	0.303005	-1.3839	0.111111	0	0.0010491	0.00943332	0.0010491	0.00943332
sp|P32320|CDD_HUMAN	P32320	CDA	Cytidine deaminase OS=Homo sapiens GN=CDA PE=1 SV=2	117.08	0.00236967	2	sp|P32320|CDD_HUMAN	16060	19820.7	19659.5	46841.1	34930.3	45049.7	19659.5	45049.7	0.11485	0.151922	1.19629	0	0	0.00108932	0.00961611	0.00108932	0.00961611
sp|Q13185|CBX3_HUMAN	Q13185	CBX3	Chromobox protein homolog 3 OS=Homo sapiens GN=CBX3 PE=1 SV=4	446.4	0	5	sp|Q13185|CBX3_HUMAN	388944	486682	407039	188159	210278	202531	407039	202531	0.121619	0.0560275	-1.00703	0.0833333	0.0833333	0.00108811	0.00961611	0.00108811	0.00961611
sp|P00387|NB5R3_HUMAN	P00387	CYB5R3	NADH-cytochrome b5 reductase 3 OS=Homo sapiens GN=CYB5R3 PE=1 SV=3	161.36	0.00142045	4	sp|P00387|NB5R3_HUMAN	56964.7	61839.8	64686	29402.6	31745.2	24890.3	61839.8	29402.6	0.0638422	0.121488	-1.07259	0.166667	0	0.00109573	0.00961611	0.00109573	0.00961611
sp|P02545|LMNA_HUMAN	P02545	LMNA	Prelamin-A/C OS=Homo sapiens GN=LMNA PE=1 SV=1	1914.01	0	31	sp|P02545|LMNA_HUMAN	1.21424e+06	1.10681e+06	1.34316e+06	594087	613197	525333	1.21424e+06	594087	0.0968843	0.0800124	-1.03131	0.0166667	0.0166667	0.00111091	0.00967201	0.00111091	0.00967201
sp|Q9HCN8|SDF2L_HUMAN	Q9HCN8	SDF2L1	Stromal cell-derived factor 2-like protein 1 OS=Homo sapiens GN=SDF2L1 PE=1 SV=2	120.37	0.00239234	4	sp|Q9HCN8|SDF2L_HUMAN	1165.72	1981.72	14008.8	116926	40968.8	78225.6	1981.72	78225.6	1.25744	0.482561	5.30281	0.25	0	0.0011897	0.0102763	0.0011897	0.0102763
sp|Q92747|ARC1A_HUMAN	Q92747	ARPC1A	Actin-related protein 2/3 complex subunit 1A OS=Homo sapiens GN=ARPC1A PE=1 SV=2	76.33	0.00490677	2	sp|Q92747|ARC1A_HUMAN	17713.4	13156.2	23072.2	7054.74	6462.05	3967.05	17713.4	6462.05	0.276043	0.281163	-1.45478	0.166667	0	0.00120829	0.0103555	0.00120829	0.0103555
sp|P16989|YBOX3_HUMAN	P16989	YBX3	Y-box-binding protein 3 OS=Homo sapiens GN=YBX3 PE=1 SV=4	581.9	0	10	sp|P16989|YBOX3_HUMAN	177554	277160	394759	902689	698139	952032	277160	902689	0.383979	0.1582	1.70351	0.0909091	0	0.00129071	0.010976	0.00129071	0.010976
sp|O15347|HMGB3_HUMAN	O15347	HMGB3	High mobility group protein B3 OS=Homo sapiens GN=HMGB3 PE=1 SV=4	191.03	0.00154799	3	sp|O15347|HMGB3_HUMAN	128887	181723	151673	56095.8	74264.1	70658.9	151673	70658.9	0.17198	0.143556	-1.10202	0.0833333	0	0.0013176	0.0110336	0.0013176	0.0110336
sp|P61586|RHOA_HUMAN	P61586	RHOA	Transforming protein RhoA OS=Homo sapiens GN=RHOA PE=1 SV=1	1078	0	13	sp|P61586|RHOA_HUMAN	1.67269e+06	1.85558e+06	1.66679e+06	747545	961372	752684	1.67269e+06	752684	0.0619825	0.14868	-1.15205	0.031746	0	0.00130791	0.0110336	0.00130791	0.0110336
sp|P09382|LEG1_HUMAN	P09382	LGALS1	Galectin-1 OS=Homo sapiens GN=LGALS1 PE=1 SV=2	613.37	0	8	sp|P09382|LEG1_HUMAN	863576	795998	1.03195e+06	437598	433594	425957	863576	433594	0.135438	0.0136776	-0.993978	0.0277778	0	0.00140826	0.0116155	0.00140826	0.0116155
sp|Q9BXS6|NUSAP_HUMAN	Q9BXS6	NUSAP1	Nucleolar and spindle-associated protein 1 OS=Homo sapiens GN=NUSAP1 PE=1 SV=1	290.96	0	7	sp|Q9BXS6|NUSAP_HUMAN	146139	258381	218953	60113.1	89002.1	77354.9	218953	77354.9	0.273994	0.192535	-1.50106	0.047619	0	0.00140714	0.0116155	0.00140714	0.0116155
sp|P62906|RL10A_HUMAN	P62906	RPL10A	60S ribosomal protein L10a OS=Homo sapiens GN=RPL10A PE=1 SV=2	531.07	0	11	sp|P62906|RL10A_HUMAN	1.68717e+06	2.00761e+06	1.81499e+06	813802	1.00722e+06	872405	1.81499e+06	872405	0.0878306	0.110468	-1.05689	0	0	0.00154979	0.0126874	0.00154979	0.0126874
sp|Q5JRA6|MIA3_HUMAN	Q5JRA6	MIA3	Melanoma inhibitory activity protein 3 OS=Homo sapiens GN=MIA3 PE=1 SV=1	363.49	0	10	sp|Q5JRA6|MIA3_HUMAN	11156.5	8749.58	32962.3	124486	58174.2	91679.8	11156.5	91679.8	0.756907	0.362577	3.03873	0.166667	0	0.00156748	0.0127372	0.00156748	0.0127372
sp|Q5JWF2|GNAS1_HUMAN	Q5JWF2	GNAS	Guanine nucleotide-binding protein G(s) subunit alpha isoforms XLas OS=Homo sapiens GN=GNAS PE=1 SV=2	75.75	0.00488281	2	sp|Q5JWF2|GNAS1_HUMAN	58129.8	66624.1	70111.3	35135.6	27595.3	32336.4	66624.1	32336.4	0.0948757	0.120282	-1.04288	0	0	0.00170873	0.0137829	0.00170873	0.0137829
sp|P02795|MT2_HUMAN	P02795	MT2A	Metallothionein-2 OS=Homo sapiens GN=MT2A PE=1 SV=1	336.32	0	5	sp|P02795|MT2_HUMAN	404641	612716	727853	225027	252782	216990	612716	225027	0.281601	0.0810852	-1.44512	0.111111	0.0555556	0.00182016	0.0145746	0.00182016	0.0145746
tr|E7EVA0|E7EVA0_HUMAN	E7EVA0	MAP4	Microtubule-associated protein OS=Homo sapiens GN=MAP4 PE=1 SV=1	737.8	0	17	tr|E7EVA0|E7EVA0_HUMAN	392348	498042	395418	199167	228083	203165	395418	203165	0.140353	0.0745649	-0.960729	0.0350877	0.0350877	0.00184119	0.0146361	0.00184119	0.0146361
sp|P61106|RAB14_HUMAN	P61106	RAB14	Ras-related protein Rab-14 OS=Homo sapiens GN=RAB14 PE=1 SV=4	589.32	0	9	sp|P61106|RAB14_HUMAN	451484	423582	546805	219683	256077	222070	451484	222070	0.136325	0.0875202	-1.02366	0.0277778	0.0277778	0.00189548	0.0149593	0.00189548	0.0149593
tr|H0Y5K5|H0Y5K5_HUMAN	H0Y5K5	ERGIC3	Endoplasmic reticulum-Golgi intermediate compartment protein 3 (Fragment) OS=Homo sapiens GN=ERGIC3 PE=1 SV=1	163.06	0.00142857	4	tr|H0Y5K5|H0Y5K5_HUMAN	1923.43	3938.85	9018.56	51173.8	17098.3	29546.3	3938.85	29546.3	0.737094	0.528815	2.90713	0.333333	0.25	0.00195456	0.0153154	0.00195456	0.0153154
sp|Q9UGI8|TES_HUMAN	Q9UGI8	TES	Testin OS=Homo sapiens GN=TES PE=1 SV=1	129.18	0.00246002	4	sp|Q9UGI8|TES_HUMAN	46074.2	46394.7	65704.8	26599.1	24348.7	21275.5	46394.7	24348.7	0.213228	0.111005	-0.930116	0	0	0.00205212	0.0159658	0.00205212	0.0159658
sp|Q9UBV2|SE1L1_HUMAN	Q9UBV2	SEL1L	Protein sel-1 homolog 1 OS=Homo sapiens GN=SEL1L PE=1 SV=3	89.47	0.00210748	2	sp|Q9UBV2|SE1L1_HUMAN	1088.95	2926.98	748.479	16668.9	4655.42	18064.4	1088.95	16668.9	0.737912	0.561475	3.93615	0.5	0	0.00206677	0.0159665	0.00206677	0.0159665
sp|P46821|MAP1B_HUMAN	P46821	MAP1B	Microtubule-associated protein 1B OS=Homo sapiens GN=MAP1B PE=1 SV=2	513.81	0	14	sp|P46821|MAP1B_HUMAN	151024	157580	180926	90452.9	82436.3	65941.2	157580	82436.3	0.096319	0.156988	-0.934732	0.119048	0	0.00210308	0.0161334	0.00210308	0.0161334
tr|A0A0D9SGE8|A0A0D9SGE8_HUMAN	A0A0D9SGE8	PHF6	PHD finger protein 6 OS=Homo sapiens GN=PHF6 PE=1 SV=1	820.31	0	13	tr|A0A0D9SGE8|A0A0D9SGE8_HUMAN	501206	611233	647137	211958	295039	306081	611233	295039	0.129642	0.189841	-1.05081	0.015873	0.031746	0.00216384	0.0164842	0.00216384	0.0164842
sp|P11047|LAMC1_HUMAN	P11047	LAMC1	Laminin subunit gamma-1 OS=Homo sapiens GN=LAMC1 PE=1 SV=3	157.91	0.00140647	4	sp|P11047|LAMC1_HUMAN	4138.24	5227.84	1583.22	28618.4	10603.4	17349	4138.24	17349	0.512571	0.482671	2.06777	0.333333	0	0.00219119	0.0165775	0.00219119	0.0165775
sp|P08572|CO4A2_HUMAN	P08572	COL4A2	Collagen alpha-2(IV) chain OS=Homo sapiens GN=COL4A2 PE=1 SV=4	77.22	0.0049505	2	sp|P08572|CO4A2_HUMAN	328.01	281.67	4701.41	26724.7	12743.9	19158.1	328.01	19158.1	1.43387	0.358111	5.86807	0.5	0	0.00221999	0.0166803	0.00221999	0.0166803
sp|Q13751|LAMB3_HUMAN	Q13751	LAMB3	Laminin subunit beta-3 OS=Homo sapiens GN=LAMB3 PE=1 SV=1	218.87	0.00168634	5	sp|Q13751|LAMB3_HUMAN	15843.6	18486.3	23542.3	61422.8	40738.5	38262.6	18486.3	40738.5	0.202786	0.27169	1.13993	0.0666667	0	0.00229126	0.0170987	0.00229126	0.0170987
sp|Q9BZG1|RAB34_HUMAN	Q9BZG1	RAB34	Ras-related protein Rab-34 OS=Homo sapiens GN=RAB34 PE=1 SV=1	225.11	0.0017094	3	sp|Q9BZG1|RAB34_HUMAN	391695	375214	405180	196849	219420	211909	391695	211909	0.0384123	0.0548935	-0.886284	0.0833333	0.0833333	0.00235904	0.0174856	0.00235904	0.0174856
sp|Q12797|ASPH_HUMAN	Q12797	ASPH	Aspartyl/asparaginyl beta-hydroxylase OS=Homo sapiens GN=ASPH PE=1 SV=3	381.68	0	11	sp|Q12797|ASPH_HUMAN	41205.3	49686.7	61454	226915	101820	131785	49686.7	131785	0.200241	0.425487	1.40726	0.121212	0	0.00238582	0.0175654	0.00238582	0.0175654
sp|Q8TC12|RDH11_HUMAN	Q8TC12	RDH11	Retinol dehydrogenase 11 OS=Homo sapiens GN=RDH11 PE=1 SV=2	129.71	0.00246609	3	sp|Q8TC12|RDH11_HUMAN	23250.1	30139.5	29809.3	12834.5	14653	14353.6	29809.3	14353.6	0.140114	0.0699082	-1.05435	0.222222	0	0.00243587	0.0178144	0.00243587	0.0178144
sp|P18124|RL7_HUMAN	P18124	RPL7	60S ribosomal protein L7 OS=Homo sapiens GN=RPL7 PE=1 SV=1	1854.18	0	29	sp|P18124|RL7_HUMAN	3.03207e+07	4.16044e+07	4.02087e+07	1.56714e+07	2.06779e+07	1.69227e+07	4.02087e+07	1.69227e+07	0.164574	0.146731	-1.24855	0.00757576	0.00757576	0.00246543	0.0179111	0.00246543	0.0179111
sp|Q8WVS4|WDR60_HUMAN	Q8WVS4	WDR60	WD repeat-containing protein 60 OS=Homo sapiens GN=WDR60 PE=1 SV=3	77.88	0.00496524	2	sp|Q8WVS4|WDR60_HUMAN	12034.9	23651.8	25971.3	4185.14	6548.15	7962.13	23651.8	6548.15	0.363322	0.306214	-1.85279	0	0	0.0025452	0.018369	0.0025452	0.018369
sp|Q9HDC9|APMAP_HUMAN	Q9HDC9	APMAP	Adipocyte plasma membrane-associated protein OS=Homo sapiens GN=APMAP PE=1 SV=2	148.57	0.00134953	3	sp|Q9HDC9|APMAP_HUMAN	11260.8	19165.7	22999.8	103555	39878.1	58177.8	19165.7	58177.8	0.336126	0.487827	1.60194	0.222222	0	0.00256841	0.0184153	0.00256841	0.0184153
tr|F5H2F4|F5H2F4_HUMAN	F5H2F4	MTHFD1	C-1-tetrahydrofolate synthase, cytoplasmic OS=Homo sapiens GN=MTHFD1 PE=1 SV=1	659.33	0	16	tr|F5H2F4|F5H2F4_HUMAN	432139	374222	631023	228202	194437	208469	432139	208469	0.281125	0.0806302	-1.05166	0	0	0.00260553	0.0185601	0.00260553	0.0185601
sp|Q9UGP8|SEC63_HUMAN	Q9UGP8	SEC63	Translocation protein SEC63 homolog OS=Homo sapiens GN=SEC63 PE=1 SV=2	129.54	0.00246305	3	sp|Q9UGP8|SEC63_HUMAN	15390.5	14864.4	6734.42	55022.8	30584.2	34441.9	14864.4	34441.9	0.393589	0.328325	1.2123	0	0	0.00266432	0.0188565	0.00266432	0.0188565
sp|O94804|STK10_HUMAN	O94804	STK10	Serine/threonine-protein kinase 10 OS=Homo sapiens GN=STK10 PE=1 SV=1	325.28	0	7	sp|O94804|STK10_HUMAN	84547.2	117451	142841	48399.7	56072.4	48646.6	117451	48646.6	0.254272	0.0854302	-1.27165	0.0952381	0	0.00268404	0.0188743	0.00268404	0.0188743
sp|Q06830|PRDX1_HUMAN	Q06830	PRDX1	Peroxiredoxin-1 OS=Homo sapiens GN=PRDX1 PE=1 SV=1	588.84	0	13	sp|Q06830|PRDX1_HUMAN	1.14341e+06	1.39844e+06	1.54529e+06	698403	714743	677554	1.39844e+06	698403	0.149264	0.0267467	-1.00169	0.0222222	0.0222222	0.00271313	0.0189573	0.00271313	0.0189573
sp|Q96F45|ZN503_HUMAN	Q96F45	ZNF503	Zinc finger protein 503 OS=Homo sapiens GN=ZNF503 PE=1 SV=1	67.17	0	1	sp|Q96F45|ZN503_HUMAN	26836	13963.4	35306.4	8551.47	8232.83	4869.44	26836	8232.83	0.423629	0.282639	-1.70471	0	0	0.00275908	0.0191564	0.00275908	0.0191564
tr|H0Y9X1|H0Y9X1_HUMAN	H0Y9X1	TMA16	Translation machinery-associated protein 16 (Fragment) OS=Homo sapiens GN=TMA16 PE=1 SV=1	130.36	0.00248139	2	tr|H0Y9X1|H0Y9X1_HUMAN	55229.9	87207.5	86517.2	24379.3	38126	32748.3	86517.2	32748.3	0.239344	0.218176	-1.40157	0	0	0.0028398	0.0195928	0.0028398	0.0195928
sp|P60953|CDC42_HUMAN	P60953	CDC42	Cell division control protein 42 homolog OS=Homo sapiens GN=CDC42 PE=1 SV=2	277.58	0.0020202	4	sp|P60953|CDC42_HUMAN	401048	423219	563805	216293	258453	194262	423219	216293	0.190768	0.146264	-0.968419	0	0	0.00297969	0.0203026	0.00297969	0.0203026
sp|Q92841|DDX17_HUMAN	Q92841	DDX17	Probable ATP-dependent RNA helicase DDX17 OS=Homo sapiens GN=DDX17 PE=1 SV=2	525.19	0	13	sp|Q92841|DDX17_HUMAN	382457	530625	355717	182923	232173	174403	382457	182923	0.222772	0.158708	-1.06406	0.047619	0	0.00296898	0.0203026	0.00296898	0.0203026
sp|Q9UNF1|MAGD2_HUMAN	Q9UNF1	MAGED2	Melanoma-associated antigen D2 OS=Homo sapiens GN=MAGED2 PE=1 SV=2	1478.8	0	16	sp|Q9UNF1|MAGD2_HUMAN	982553	1.30711e+06	945796	540836	478597	586589	982553	540836	0.184372	0.101253	-0.861344	0.128205	0.141026	0.00303748	0.0205686	0.00303748	0.0205686
sp|Q92598|HS105_HUMAN	Q92598	HSPH1	Heat shock protein 105 kDa OS=Homo sapiens GN=HSPH1 PE=1 SV=1	91.99	0.00211864	3	sp|Q92598|HS105_HUMAN	43017.7	42262.9	56388.6	22159.7	24775.5	25447.4	43017.7	24775.5	0.168277	0.0719934	-0.796018	0	0	0.0031292	0.0210597	0.0031292	0.0210597
sp|P27348|1433T_HUMAN	P27348	YWHAQ	14-3-3 protein theta OS=Homo sapiens GN=YWHAQ PE=1 SV=1	201.17	0.0015949	3	sp|P27348|1433T_HUMAN	109315	75439.1	148627	48663.8	37251.2	47405.3	109315	47405.3	0.3296	0.140807	-1.20537	0.0833333	0.166667	0.00319384	0.0211847	0.00319384	0.0211847
tr|A0A024R571|A0A024R571_HUMAN	A0A024R571	EHD1	EH domain-containing protein 1 OS=Homo sapiens GN=EHD1 PE=1 SV=1	110.56	0.0023015	4	tr|A0A024R571|A0A024R571_HUMAN	39289.2	28068.1	43397.6	19927.5	15458.8	16282	39289.2	16282	0.214933	0.138088	-1.27085	0	0	0.00319012	0.0211847	0.00319012	0.0211847
sp|Q14980|NUMA1_HUMAN	Q14980	NUMA1	Nuclear mitotic apparatus protein 1 OS=Homo sapiens GN=NUMA1 PE=1 SV=2	1104.93	0	20	sp|Q14980|NUMA1_HUMAN	488715	811303	738885	168387	323075	283561	738885	283561	0.249045	0.311096	-1.38169	0.0434783	0.0144928	0.00320571	0.0211847	0.00320571	0.0211847
sp|Q7L4I2|RSRC2_HUMAN	Q7L4I2	RSRC2	Arginine/serine-rich coiled-coil protein 2 OS=Homo sapiens GN=RSRC2 PE=1 SV=1	335.46	0	5	sp|Q7L4I2|RSRC2_HUMAN	221550	225310	159539	104560	97882.7	102081	221550	102081	0.182726	0.0332516	-1.11791	0	0	0.00327715	0.0215271	0.00327715	0.0215271
tr|A0A0A6YYG9|A0A0A6YYG9_HUMAN	A0A0A6YYG9	ARPC4-TTLL3	Protein ARPC4-TTLL3 OS=Homo sapiens GN=ARPC4-TTLL3 PE=4 SV=1	210.23	0.00162866	4	tr|A0A0A6YYG9|A0A0A6YYG9_HUMAN	95507.3	79404.5	123216	53512.3	46040.5	42866.9	95507.3	46040.5	0.222997	0.115126	-1.05271	0	0	0.0033373	0.0217918	0.0033373	0.0217918
sp|P17655|CAN2_HUMAN	P17655	CAPN2	Calpain-2 catalytic subunit OS=Homo sapiens GN=CAPN2 PE=1 SV=6	720.5	0	14	sp|P17655|CAN2_HUMAN	458271	391109	449483	265096	208159	216326	449483	216326	0.0843155	0.133938	-1.05506	0.0185185	0.0185185	0.00340378	0.0220943	0.00340378	0.0220943
sp|P10599|THIO_HUMAN	P10599	TXN	Thioredoxin OS=Homo sapiens GN=TXN PE=1 SV=3	344.44	0	6	sp|P10599|THIO_HUMAN	520300	670558	847438	340553	260627	334477	670558	334477	0.241009	0.142666	-1.00345	0	0	0.00344756	0.0221168	0.00344756	0.0221168
sp|O15446|RPA34_HUMAN	O15446	CD3EAP	DNA-directed RNA polymerase I subunit RPA34 OS=Homo sapiens GN=CD3EAP PE=1 SV=1	104.09	0.00223464	2	sp|O15446|RPA34_HUMAN	346794	344756	527766	121441	226209	146555	346794	146555	0.258532	0.332042	-1.24264	0	0	0.00344406	0.0221168	0.00344406	0.0221168
sp|Q5BKY9|F133B_HUMAN	Q5BKY9	FAM133B	Protein FAM133B OS=Homo sapiens GN=FAM133B PE=1 SV=1	183.41	0.00151057	4	sp|Q5BKY9|F133B_HUMAN	301140	401877	415075	185468	176594	207559	401877	185468	0.167216	0.0839793	-1.11558	0	0	0.00350247	0.022331	0.00350247	0.022331
sp|Q86UY6|NAA40_HUMAN	Q86UY6	NAA40	N-alpha-acetyltransferase 40 OS=Homo sapiens GN=NAA40 PE=1 SV=1	84	0.00412371	1	sp|Q86UY6|NAA40_HUMAN	7344.51	12939.2	14876.5	2778.98	5361.64	4022.16	12939.2	4022.16	0.333718	0.318586	-1.68571	0.333333	0	0.00352167	0.022331	0.00352167	0.022331
sp|P39023|RL3_HUMAN	P39023	RPL3	60S ribosomal protein L3 OS=Homo sapiens GN=RPL3 PE=1 SV=2	2369.82	0	29	sp|P39023|RL3_HUMAN	7.57763e+06	9.49402e+06	1.21619e+07	3.63059e+06	4.96884e+06	4.85214e+06	9.49402e+06	4.85214e+06	0.236274	0.165315	-0.968398	0.0212766	0.0070922	0.00365845	0.0229332	0.00365845	0.0229332
tr|E5RI99|E5RI99_HUMAN	E5RI99	RPL30	60S ribosomal protein L30 (Fragment) OS=Homo sapiens GN=RPL30 PE=1 SV=1	420.3	0	7	tr|E5RI99|E5RI99_HUMAN	1.22582e+06	1.51516e+06	1.49307e+06	708405	829443	736023	1.49307e+06	736023	0.114111	0.0836857	-1.02046	0	0	0.00364904	0.0229332	0.00364904	0.0229332
sp|P61088|UBE2N_HUMAN	P61088	UBE2N	Ubiquitin-conjugating enzyme E2 N OS=Homo sapiens GN=UBE2N PE=1 SV=1	153.44	0.00137363	3	sp|P61088|UBE2N_HUMAN	101041	93737.3	114143	61815.1	54599.3	51427.2	101041	54599.3	0.100408	0.0951526	-0.887985	0	0	0.0037939	0.0235136	0.0037939	0.0235136
sp|P31689|DNJA1_HUMAN	P31689	DNAJA1	DnaJ homolog subfamily A member 1 OS=Homo sapiens GN=DNAJA1 PE=1 SV=2	232.64	0.00173611	5	sp|P31689|DNJA1_HUMAN	112530	150052	132699	69152.1	75181.8	65642.5	132699	69152.1	0.142518	0.0689338	-0.940317	0.166667	0.0555556	0.00377789	0.0235136	0.00377789	0.0235136
sp|Q14739|LBR_HUMAN	Q14739	LBR	Lamin-B receptor OS=Homo sapiens GN=LBR PE=1 SV=2	166.44	0.0014556	4	sp|Q14739|LBR_HUMAN	49920.8	53599.7	83068.2	27452.9	27349.7	31137.1	53599.7	27452.9	0.292124	0.0753132	-0.965265	0.166667	0.25	0.00383065	0.023608	0.00383065	0.023608
sp|P08708|RS17_HUMAN	P08708	RPS17	40S ribosomal protein S17 OS=Homo sapiens GN=RPS17 PE=1 SV=2	965.67	0	8	sp|P08708|RS17_HUMAN	2.54286e+06	3.37859e+06	4.50298e+06	1.47485e+06	1.7314e+06	1.54431e+06	3.37859e+06	1.54431e+06	0.283064	0.0837961	-1.12946	0.0185185	0	0.00393115	0.024092	0.00393115	0.024092
tr|Q8WVC2|Q8WVC2_HUMAN	Q8WVC2	RPS21	40S ribosomal protein S21 OS=Homo sapiens GN=RPS21 PE=1 SV=1	123.04	0.00242424	3	tr|Q8WVC2|Q8WVC2_HUMAN	55861.3	69189.9	66868.7	31410.6	38294.5	33914.2	66868.7	33914.2	0.111303	0.100878	-0.979441	0.111111	0	0.00398526	0.0242879	0.00398526	0.0242879
tr|F8W727|F8W727_HUMAN	F8W727	RPL32	60S ribosomal protein L32 OS=Homo sapiens GN=RPL32 PE=1 SV=1	1398.6	0	22	tr|F8W727|F8W727_HUMAN	5.28951e+07	7.3261e+07	5.84814e+07	2.66419e+07	3.44778e+07	3.3062e+07	5.84814e+07	3.3062e+07	0.17098	0.133014	-0.822806	0	0	0.00402982	0.0244238	0.00402982	0.0244238
sp|P62829|RL23_HUMAN	P62829	RPL23	60S ribosomal protein L23 OS=Homo sapiens GN=RPL23 PE=1 SV=1	369.2	0	6	sp|P62829|RL23_HUMAN	986461	956232	1.32594e+06	571599	547188	590122	986461	571599	0.188413	0.0378032	-0.787257	0	0	0.00410684	0.0246186	0.00410684	0.0246186
sp|Q13442|HAP28_HUMAN	Q13442	PDAP1	28 kDa heat- and acid-stable phosphoprotein OS=Homo sapiens GN=PDAP1 PE=1 SV=1	286.25	0	5	sp|Q13442|HAP28_HUMAN	58115.9	62586.4	57899.1	30919.9	37371.7	24223.3	58115.9	30919.9	0.0444429	0.213195	-0.910396	0.111111	0	0.00410223	0.0246186	0.00410223	0.0246186
sp|Q9NUQ6|SPS2L_HUMAN	Q9NUQ6	SPATS2L	SPATS2-like protein OS=Homo sapiens GN=SPATS2L PE=1 SV=2	286.41	0	8	sp|Q9NUQ6|SPS2L_HUMAN	132168	144567	159317	82307.7	85564.1	74507.6	144567	82307.7	0.0935088	0.0703248	-0.812636	0	0	0.00420306	0.0247352	0.00420306	0.0247352
sp|P15153|RAC2_HUMAN	P15153	RAC2	Ras-related C3 botulinum toxin substrate 2 OS=Homo sapiens GN=RAC2 PE=1 SV=1	264.23	0.00191205	8	sp|P15153|RAC2_HUMAN	777164	876060	1.0931e+06	508724	490718	437278	876060	490718	0.176535	0.0775909	-0.836136	0.037037	0	0.00421648	0.0247352	0.00421648	0.0247352
tr|J3KTE4|J3KTE4_HUMAN	J3KTE4	RPL19	Ribosomal protein L19 OS=Homo sapiens GN=RPL19 PE=1 SV=1	1786.1	0	29	tr|J3KTE4|J3KTE4_HUMAN	7.29318e+07	9.95656e+07	1.02305e+08	3.75314e+07	5.29978e+07	4.51184e+07	9.95656e+07	4.51184e+07	0.177135	0.171039	-1.14193	0.025641	0	0.00419366	0.0247352	0.00419366	0.0247352
sp|Q9H9B4|SFXN1_HUMAN	Q9H9B4	SFXN1	Sideroflexin-1 OS=Homo sapiens GN=SFXN1 PE=1 SV=4	187.41	0.00152905	5	sp|Q9H9B4|SFXN1_HUMAN	47650.8	36499.2	78332.2	24320.4	20616	14568.5	47650.8	20616	0.399976	0.24818	-1.20873	0.0666667	0	0.00420918	0.0247352	0.00420918	0.0247352
sp|P62891|RL39_HUMAN	P62891	RPL39	60S ribosomal protein L39 OS=Homo sapiens GN=RPL39 PE=1 SV=2	248.39	0.00185185	6	sp|P62891|RL39_HUMAN	4.11294e+06	5.59839e+06	3.74839e+06	1.67829e+06	2.52698e+06	2.196e+06	4.11294e+06	2.196e+06	0.21842	0.200469	-0.905291	0	0	0.00443058	0.0258529	0.00443058	0.0258529
sp|P00489|PYGM_RABIT	P00489	PYGM	Glycogen phosphorylase, muscle form OS=Oryctolagus cuniculus GN=PYGM PE=1 SV=3	73.85	0.00579151	1	sp|P00489|PYGM_RABIT	16245.5	11548.3	12988.8	8241.99	3910.92	5409.64	12988.8	5409.64	0.177017	0.375712	-1.26366	0	0	0.00471048	0.0273407	0.00471048	0.0273407
sp|P23284|PPIB_HUMAN	P23284	PPIB	Peptidyl-prolyl cis-trans isomerase B OS=Homo sapiens GN=PPIB PE=1 SV=2	1243.12	0	16	sp|P23284|PPIB_HUMAN	3.28367e+06	5.20044e+06	3.22046e+06	8.1711e+06	7.69478e+06	7.3391e+06	3.28367e+06	7.69478e+06	0.288436	0.0539692	1.22857	0.0357143	0	0.00482393	0.0278518	0.00482393	0.0278518
sp|P06493|CDK1_HUMAN	P06493	CDK1	Cyclin-dependent kinase 1 OS=Homo sapiens GN=CDK1 PE=1 SV=3	264.85	0.00191939	7	sp|P06493|CDK1_HUMAN	123921	96392.3	140469	73264.7	54545	51925.9	123921	54545	0.185141	0.194248	-1.18391	0.047619	0	0.00490676	0.0281818	0.00490676	0.0281818
sp|Q9H488|OFUT1_HUMAN	Q9H488	POFUT1	GDP-fucose protein O-fucosyltransferase 1 OS=Homo sapiens GN=POFUT1 PE=1 SV=1	371.98	0	7	sp|Q9H488|OFUT1_HUMAN	63053.7	69628.9	9242.73	336359	213850	231342	63053.7	231342	0.700285	0.254342	1.87538	0.259259	0	0.00509559	0.0290861	0.00509559	0.0290861
sp|O15173|PGRC2_HUMAN	O15173	PGRMC2	Membrane-associated progesterone receptor component 2 OS=Homo sapiens GN=PGRMC2 PE=1 SV=1	81.71	0.00507099	1	sp|O15173|PGRC2_HUMAN	4422.51	2150.16	2515.55	13570.7	8020.4	5782.67	2515.55	8020.4	0.40279	0.439438	1.6728	0	0	0.00511724	0.0290861	0.00511724	0.0290861
sp|Q9BRQ0|PYGO2_HUMAN	Q9BRQ0	PYGO2	Pygopus homolog 2 OS=Homo sapiens GN=PYGO2 PE=1 SV=2	123.55	0.00243605	3	sp|Q9BRQ0|PYGO2_HUMAN	19656.7	25484	28380.9	6423.84	14492.8	9900.28	25484	9900.28	0.181307	0.394004	-1.36405	0.111111	0.111111	0.00518699	0.0293305	0.00518699	0.0293305
sp|P46087|NOP2_HUMAN	P46087	NOP2	Probable 28S rRNA (cytosine(4447)-C(5))-methyltransferase OS=Homo sapiens GN=NOP2 PE=1 SV=2	725.71	0	14	sp|P46087|NOP2_HUMAN	94016.1	115948	182721	250181	299858	280496	115948	280496	0.352975	0.0904441	1.27451	0.047619	0	0.00521656	0.0293465	0.00521656	0.0293465
sp|Q9H6S3|ES8L2_HUMAN	Q9H6S3	EPS8L2	Epidermal growth factor receptor kinase substrate 8-like protein 2 OS=Homo sapiens GN=EPS8L2 PE=1 SV=2	137.69	0.00256739	2	sp|Q9H6S3|ES8L2_HUMAN	13251.5	9564.05	6169.86	21385.2	19105.6	24110.3	9564.05	21385.2	0.366579	0.116359	1.16092	0	0	0.00531884	0.0296872	0.00531884	0.0296872
sp|P62701|RS4X_HUMAN	P62701	RPS4X	40S ribosomal protein S4, X isoform OS=Homo sapiens GN=RPS4X PE=1 SV=2	1413.29	0	20	sp|P62701|RS4X_HUMAN	5.94526e+06	7.67668e+06	6.27327e+06	2.79019e+06	4.06511e+06	3.57145e+06	6.27327e+06	3.57145e+06	0.13868	0.18496	-0.812706	0.0505051	0.0505051	0.00533125	0.0296872	0.00533125	0.0296872
sp|P61978|HNRPK_HUMAN	P61978	HNRNPK	Heterogeneous nuclear ribonucleoprotein K OS=Homo sapiens GN=HNRNPK PE=1 SV=1	1192.73	0	18	sp|P61978|HNRPK_HUMAN	1.21058e+06	1.4438e+06	1.70597e+06	782723	831969	758937	1.4438e+06	782723	0.170515	0.0470781	-0.883298	0.0138889	0	0.00545882	0.0301144	0.00545882	0.0301144
sp|P35251|RFC1_HUMAN	P35251	RFC1	Replication factor C subunit 1 OS=Homo sapiens GN=RFC1 PE=1 SV=4	573.83	0	12	sp|P35251|RFC1_HUMAN	113666	166172	191927	47252.5	75847.2	81365.5	166172	75847.2	0.253634	0.26867	-1.13151	0.0512821	0.0769231	0.00546287	0.0301144	0.00546287	0.0301144
sp|P62263|RS14_HUMAN	P62263	RPS14	40S ribosomal protein S14 OS=Homo sapiens GN=RPS14 PE=1 SV=3	626.24	0	9	sp|P62263|RS14_HUMAN	1.21876e+06	1.50118e+06	1.97384e+06	621811	909786	723693	1.50118e+06	723693	0.243841	0.194244	-1.05265	0	0	0.00554744	0.0302763	0.00554744	0.0302763
sp|Q15417|CNN3_HUMAN	Q15417	CNN3	Calponin-3 OS=Homo sapiens GN=CNN3 PE=1 SV=1	590.39	0	8	sp|Q15417|CNN3_HUMAN	376872	287582	465072	222014	161643	162879	376872	162879	0.235706	0.189397	-1.21027	0	0.025641	0.00552889	0.0302763	0.00552889	0.0302763
tr|G8JLB6|G8JLB6_HUMAN	G8JLB6	HNRNPH1	Heterogeneous nuclear ribonucleoprotein H OS=Homo sapiens GN=HNRNPH1 PE=1 SV=1	1019.62	0	12	tr|G8JLB6|G8JLB6_HUMAN	2.21916e+06	2.55564e+06	3.19336e+06	1.27938e+06	1.53957e+06	1.44029e+06	2.55564e+06	1.44029e+06	0.186292	0.0924834	-0.827323	0.0166667	0.05	0.00569492	0.030544	0.00569492	0.030544
sp|P60903|S10AA_HUMAN	P60903	S100A10	Protein S100-A10 OS=Homo sapiens GN=S100A10 PE=1 SV=2	210.52	0.00163399	3	sp|P60903|S10AA_HUMAN	386507	399145	357290	257893	169390	186559	386507	186559	0.0563488	0.229372	-1.05086	0	0	0.00570786	0.030544	0.00570786	0.030544
sp|Q02318|CP27A_HUMAN	Q02318	CYP27A1	Sterol 26-hydroxylase, mitochondrial OS=Homo sapiens GN=CYP27A1 PE=1 SV=1	105.37	0.00224719	3	sp|Q02318|CP27A_HUMAN	212385	269188	355173	114475	160150	125930	269188	125930	0.257745	0.177984	-1.09599	0.0833333	0	0.00565951	0.030544	0.00565951	0.030544
tr|J3KQN4|J3KQN4_HUMAN	J3KQN4	RPL36A	60S ribosomal protein L36a OS=Homo sapiens GN=RPL36A PE=3 SV=1	951.44	0	16	tr|J3KQN4|J3KQN4_HUMAN	1.17079e+07	1.86915e+07	2.17092e+07	5.22115e+06	8.24033e+06	8.39393e+06	1.86915e+07	8.24033e+06	0.295346	0.245585	-1.1816	0.0512821	0.0384615	0.00564968	0.030544	0.00564968	0.030544
sp|O15144|ARPC2_HUMAN	O15144	ARPC2	Actin-related protein 2/3 complex subunit 2 OS=Homo sapiens GN=ARPC2 PE=1 SV=1	415.43	0	10	sp|O15144|ARPC2_HUMAN	180125	173310	156726	97299.2	106627	92749.8	173310	97299.2	0.0707713	0.0715376	-0.832859	0.0277778	0	0.00582426	0.0310156	0.00582426	0.0310156
sp|P26196|DDX6_HUMAN	P26196	DDX6	Probable ATP-dependent RNA helicase DDX6 OS=Homo sapiens GN=DDX6 PE=1 SV=2	100.27	0.00220022	2	sp|P26196|DDX6_HUMAN	30071.3	37680.3	63303.5	19830.2	18988.3	16006.8	37680.3	18988.3	0.398553	0.109932	-0.988702	0	0	0.00585797	0.0310444	0.00585797	0.0310444
sp|P42766|RL35_HUMAN	P42766	RPL35	60S ribosomal protein L35 OS=Homo sapiens GN=RPL35 PE=1 SV=2	926.03	0	18	sp|P42766|RL35_HUMAN	3.79834e+07	4.65585e+07	4.65955e+07	2.10698e+07	2.60679e+07	2.6192e+07	4.65585e+07	2.60679e+07	0.113503	0.119548	-0.836768	0.025641	0	0.00607446	0.0320369	0.00607446	0.0320369
sp|P61927|RL37_HUMAN	P61927	RPL37	60S ribosomal protein L37 OS=Homo sapiens GN=RPL37 PE=1 SV=2	528.8	0	15	sp|P61927|RL37_HUMAN	2.45307e+07	3.29595e+07	5.50661e+07	9.76906e+06	1.81342e+07	1.38264e+07	3.29595e+07	1.38264e+07	0.420322	0.300736	-1.25328	0	0	0.00621987	0.0326469	0.00621987	0.0326469
tr|M0QYS1|M0QYS1_HUMAN	M0QYS1	RPL13A	60S ribosomal protein L13a (Fragment) OS=Homo sapiens GN=RPL13A PE=1 SV=2	1023.81	0	23	tr|M0QYS1|M0QYS1_HUMAN	2.4444e+07	3.66606e+07	3.07576e+07	1.26451e+07	1.84366e+07	1.56107e+07	3.07576e+07	1.56107e+07	0.19952	0.186072	-0.978406	0	0	0.00628795	0.0328471	0.00628795	0.0328471
sp|P11216|PYGB_HUMAN	P11216	PYGB	Glycogen phosphorylase, brain form OS=Homo sapiens GN=PYGB PE=1 SV=5	574.34	0	13	sp|P11216|PYGB_HUMAN	274348	201303	202585	142188	112507	102965	202585	112507	0.184923	0.171571	-0.848511	0.047619	0.047619	0.00636873	0.0329552	0.00636873	0.0329552
sp|Q13428|TCOF_HUMAN	Q13428	TCOF1	Treacle protein OS=Homo sapiens GN=TCOF1 PE=1 SV=3	1417.44	0	22	sp|Q13428|TCOF_HUMAN	1.65371e+06	2.20223e+06	3.31975e+06	1.13062e+06	1.00638e+06	1.08527e+06	2.20223e+06	1.08527e+06	0.354973	0.0585302	-1.02091	0.0860215	0.0967742	0.00635311	0.0329552	0.00635311	0.0329552
sp|Q8N684|CPSF7_HUMAN	Q8N684	CPSF7	Cleavage and polyadenylation specificity factor subunit 7 OS=Homo sapiens GN=CPSF7 PE=1 SV=1	210.13	0.00162602	5	sp|Q8N684|CPSF7_HUMAN	62440.7	77277.9	106363	36481.4	48168.3	33540.1	77277.9	36481.4	0.272386	0.196402	-1.0829	0.166667	0.111111	0.00670656	0.0343982	0.00670656	0.0343982
sp|Q9UQ35|SRRM2_HUMAN	Q9UQ35	SRRM2	Serine/arginine repetitive matrix protein 2 OS=Homo sapiens GN=SRRM2 PE=1 SV=2	1979.6	0	34	sp|Q9UQ35|SRRM2_HUMAN	7.40838e+06	1.29011e+07	1.47805e+07	5.02338e+06	5.03457e+06	5.54309e+06	1.29011e+07	5.03457e+06	0.327513	0.0570873	-1.35756	0.0625	0.0625	0.00671032	0.0343982	0.00671032	0.0343982
tr|H0Y8C6|H0Y8C6_HUMAN	H0Y8C6	IPO5	Importin-5 (Fragment) OS=Homo sapiens GN=IPO5 PE=1 SV=1	119.98	0.00238663	3	tr|H0Y8C6|H0Y8C6_HUMAN	3243.95	2311.3	3207.04	16019.9	4758.69	9028.97	3207.04	9028.97	0.18082	0.572182	1.49332	0.333333	0	0.00685035	0.0345437	0.00685035	0.0345437
sp|Q14247|SRC8_HUMAN	Q14247	CTTN	Src substrate cortactin OS=Homo sapiens GN=CTTN PE=1 SV=2	102.97	0.00221976	3	sp|Q14247|SRC8_HUMAN	33203.8	34861.7	46481.6	22111.9	17325.9	22034.4	34861.7	22034.4	0.189484	0.133774	-0.661884	0	0	0.00680911	0.0345437	0.00680911	0.0345437
sp|P61160|ARP2_HUMAN	P61160	ACTR2	Actin-related protein 2 OS=Homo sapiens GN=ACTR2 PE=1 SV=1	135.65	0.00254777	4	sp|P61160|ARP2_HUMAN	66983.4	47303.1	60395.9	33790.6	32731.1	30352	60395.9	32731.1	0.172045	0.0545353	-0.88379	0	0	0.00685917	0.0345437	0.00685917	0.0345437
sp|Q9HD33|RM47_HUMAN	Q9HD33	MRPL47	39S ribosomal protein L47, mitochondrial OS=Homo sapiens GN=MRPL47 PE=1 SV=2	950.57	0	16	sp|Q9HD33|RM47_HUMAN	4.70343e+06	6.75379e+06	5.86151e+06	3.16369e+06	3.43397e+06	2.91262e+06	5.86151e+06	3.16369e+06	0.178082	0.082248	-0.889665	0.0144928	0	0.00686466	0.0345437	0.00686466	0.0345437
sp|Q8N766|EMC1_HUMAN	Q8N766	EMC1	ER membrane protein complex subunit 1 OS=Homo sapiens GN=EMC1 PE=1 SV=1	545.58	0	11	sp|Q8N766|EMC1_HUMAN	23692.8	20148.7	100246	231930	125932	169524	23692.8	169524	0.942258	0.30306	2.83897	0.205128	0	0.00692759	0.0345669	0.00692759	0.0345669
sp|O95747|OXSR1_HUMAN	O95747	OXSR1	Serine/threonine-protein kinase OSR1 OS=Homo sapiens GN=OXSR1 PE=1 SV=1	100.31	0.00220264	2	sp|O95747|OXSR1_HUMAN	9334.36	8272.36	12616.2	5113.01	5423.1	5652.58	9334.36	5423.1	0.224776	0.0501811	-0.783435	0	0	0.00696617	0.0345669	0.00696617	0.0345669
sp|Q9NXV6|CARF_HUMAN	Q9NXV6	CDKN2AIP	CDKN2A-interacting protein OS=Homo sapiens GN=CDKN2AIP PE=1 SV=3	98.47	0.00218103	3	sp|Q9NXV6|CARF_HUMAN	12629.9	6625.96	5545.02	3133.79	2517.33	3880.39	6625.96	3133.79	0.461701	0.214834	-1.08022	0.111111	0.222222	0.0069953	0.0345669	0.0069953	0.0345669
tr|A0A087WZV0|A0A087WZV0_HUMAN	A0A087WZV0	PPIP5K2	Inositol hexakisphosphate and diphosphoinositol-pentakisphosphate kinase 2 OS=Homo sapiens GN=PPIP5K2 PE=1 SV=1	115.55	0.00235294	2	tr|A0A087WZV0|A0A087WZV0_HUMAN	79382.4	140045	151233	38439.1	59204	59345.5	140045	59204	0.312901	0.229883	-1.24213	0	0	0.00693569	0.0345669	0.00693569	0.0345669
sp|Q15102|PA1B3_HUMAN	Q15102	PAFAH1B3	Platelet-activating factor acetylhydrolase IB subunit gamma OS=Homo sapiens GN=PAFAH1B3 PE=1 SV=1	82.66	0.0040858	2	sp|Q15102|PA1B3_HUMAN	15037.8	12056.1	11653.4	8787.25	5499.99	5864.47	12056.1	5864.47	0.143137	0.268254	-1.03969	0	0	0.00718438	0.035342	0.00718438	0.035342
sp|P32119|PRDX2_HUMAN	P32119	PRDX2	Peroxiredoxin-2 OS=Homo sapiens GN=PRDX2 PE=1 SV=5	180.47	0.0015015	5	sp|P32119|PRDX2_HUMAN	106430	124735	145824	64816.6	76380.4	72598.7	124735	72598.7	0.156877	0.0827351	-0.780848	0.0666667	0	0.00765303	0.0374793	0.00765303	0.0374793
sp|Q5SSJ5|HP1B3_HUMAN	Q5SSJ5	HP1BP3	Heterochromatin protein 1-binding protein 3 OS=Homo sapiens GN=HP1BP3 PE=1 SV=1	808.42	0	18	sp|Q5SSJ5|HP1B3_HUMAN	470486	669309	808594	288859	325276	364401	669309	325276	0.26164	0.115824	-1.04101	0.0869565	0.0434783	0.00775988	0.0378337	0.00775988	0.0378337
sp|P42677|RS27_HUMAN	P42677	RPS27	40S ribosomal protein S27 OS=Homo sapiens GN=RPS27 PE=1 SV=3	190.87	0.00154321	4	sp|P42677|RS27_HUMAN	411865	421493	534879	285868	241608	257139	421493	257139	0.150001	0.0858604	-0.712959	0	0	0.00780083	0.0378651	0.00780083	0.0378651
sp|Q9NZ08|ERAP1_HUMAN	Q9NZ08	ERAP1	Endoplasmic reticulum aminopeptidase 1 OS=Homo sapiens GN=ERAP1 PE=1 SV=3	91.46	0.0021164	2	sp|Q9NZ08|ERAP1_HUMAN	6787.75	2967.45	12609.1	42030.3	16937.2	23739.8	6787.75	23739.8	0.651302	0.470722	1.8063	0.166667	0	0.00786202	0.037994	0.00786202	0.037994
sp|P11940|PABP1_HUMAN	P11940	PABPC1	Polyadenylate-binding protein 1 OS=Homo sapiens GN=PABPC1 PE=1 SV=2	997.47	0	17	sp|P11940|PABP1_HUMAN	731218	883265	902808	514291	502542	472229	883265	502542	0.111948	0.0437249	-0.813601	0.0289855	0.0434783	0.00796935	0.0383437	0.00796935	0.0383437
sp|Q96EV2|RBM33_HUMAN	Q96EV2	RBM33	RNA-binding protein 33 OS=Homo sapiens GN=RBM33 PE=1 SV=3	182.91	0.0015083	6	sp|Q96EV2|RBM33_HUMAN	202148	332190	281689	100536	171905	115087	281689	115087	0.241018	0.291951	-1.29138	0	0	0.00801633	0.0384014	0.00801633	0.0384014
sp|P62280|RS11_HUMAN	P62280	RPS11	40S ribosomal protein S11 OS=Homo sapiens GN=RPS11 PE=1 SV=3	411.07	0	9	sp|P62280|RS11_HUMAN	1.3193e+06	1.54638e+06	1.82851e+06	743324	970640	899664	1.54638e+06	899664	0.163032	0.133491	-0.781441	0	0	0.00808287	0.0385518	0.00808287	0.0385518
sp|P46777|RL5_HUMAN	P46777	RPL5	60S ribosomal protein L5 OS=Homo sapiens GN=RPL5 PE=1 SV=3	1763.31	0	26	sp|P46777|RL5_HUMAN	9.16242e+06	1.07416e+07	9.36688e+06	5.10892e+06	5.74972e+06	6.42513e+06	9.36688e+06	5.74972e+06	0.0880226	0.114242	-0.704077	0.0263158	0	0.00827474	0.0391267	0.00827474	0.0391267
sp|Q9P270|SLAI2_HUMAN	Q9P270	SLAIN2	SLAIN motif-containing protein 2 OS=Homo sapiens GN=SLAIN2 PE=1 SV=2	83.76	0.00411946	3	sp|Q9P270|SLAI2_HUMAN	18505	19524.5	30908.9	11705.2	10870.7	12422.2	19524.5	11705.2	0.299659	0.0665612	-0.738127	0	0	0.00825689	0.0391267	0.00825689	0.0391267
sp|Q9Y383|LC7L2_HUMAN	Q9Y383	LUC7L2	Putative RNA-binding protein Luc7-like 2 OS=Homo sapiens GN=LUC7L2 PE=1 SV=2	2680.35	0	32	sp|Q9Y383|LC7L2_HUMAN	4.26075e+07	4.58859e+07	4.72223e+07	2.597e+07	2.85562e+07	2.83214e+07	4.58859e+07	2.83214e+07	0.052489	0.0517889	-0.696159	0.0172414	0.00574713	0.00841922	0.0393016	0.00841922	0.0393016
sp|P32969|RL9_HUMAN	P32969	RPL9	60S ribosomal protein L9 OS=Homo sapiens GN=RPL9 PE=1 SV=1	901.76	0	11	sp|P32969|RL9_HUMAN	1.03577e+06	1.08591e+06	1.11903e+06	689729	669320	627343	1.08591e+06	669320	0.0388056	0.0480392	-0.69814	0.037037	0	0.00840532	0.0393016	0.00840532	0.0393016
tr|H0Y6Y8|H0Y6Y8_HUMAN	H0Y6Y8	MRPL43	39S ribosomal protein L43, mitochondrial (Fragment) OS=Homo sapiens GN=MRPL43 PE=1 SV=1	274.35	0.00198413	7	tr|H0Y6Y8|H0Y6Y8_HUMAN	226686	284650	227175	135350	160154	133041	227175	135350	0.135375	0.105228	-0.747111	0	0	0.00840884	0.0393016	0.00840884	0.0393016
sp|P06733|ENOA_HUMAN	P06733	ENO1	Alpha-enolase OS=Homo sapiens GN=ENO1 PE=1 SV=2	2370.88	0	33	sp|P06733|ENOA_HUMAN	9.90342e+06	9.20541e+06	1.36299e+07	6.09875e+06	6.54345e+06	4.9837e+06	9.90342e+06	6.09875e+06	0.217974	0.136763	-0.699414	0.0434783	0.0434783	0.00853414	0.0396693	0.00853414	0.0396693
sp|P00338|LDHA_HUMAN	P00338	LDHA	L-lactate dehydrogenase A chain OS=Homo sapiens GN=LDHA PE=1 SV=2	1289.41	0	22	sp|P00338|LDHA_HUMAN	3.30082e+06	2.84647e+06	5.12813e+06	1.96502e+06	1.80379e+06	1.87615e+06	3.30082e+06	1.87615e+06	0.321332	0.0429172	-0.815048	0.0384615	0.0128205	0.00900161	0.0414906	0.00900161	0.0414906
sp|P61513|RL37A_HUMAN	P61513	RPL37A	60S ribosomal protein L37a OS=Homo sapiens GN=RPL37A PE=1 SV=2	595.04	0	9	sp|P61513|RL37A_HUMAN	8.93459e+06	1.31589e+07	1.07812e+07	3.98031e+06	6.93554e+06	5.70587e+06	1.07812e+07	5.70587e+06	0.193254	0.267939	-0.917992	0.0444444	0	0.00897871	0.0414906	0.00897871	0.0414906
sp|Q9H2P0|ADNP_HUMAN	Q9H2P0	ADNP	Activity-dependent neuroprotector homeobox protein OS=Homo sapiens GN=ADNP PE=1 SV=1	496.85	0	11	sp|Q9H2P0|ADNP_HUMAN	179593	275531	239736	104901	142864	124740	239736	124740	0.209315	0.15292	-0.94252	0.0277778	0	0.00920627	0.0422564	0.00920627	0.0422564
sp|Q9H0U4|RAB1B_HUMAN	Q9H0U4	RAB1B	Ras-related protein Rab-1B OS=Homo sapiens GN=RAB1B PE=1 SV=1	606.08	0	7	sp|Q9H0U4|RAB1B_HUMAN	513814	441254	493935	310158	300577	270181	493935	300577	0.0776301	0.0710802	-0.716588	0.0555556	0.0277778	0.00924604	0.0422621	0.00924604	0.0422621
sp|P62491|RB11A_HUMAN	P62491	RAB11A	Ras-related protein Rab-11A OS=Homo sapiens GN=RAB11A PE=1 SV=3	123.52	0.00243013	2	sp|P62491|RB11A_HUMAN	47736.2	35980.4	46400.8	29153.2	22900.6	18927.4	46400.8	22900.6	0.148399	0.217879	-1.01876	0.111111	0	0.00928705	0.0422734	0.00928705	0.0422734
tr|A0A087WSV8|A0A087WSV8_HUMAN	A0A087WSV8	NUCB2	Nucleobindin 2, isoform CRA_b OS=Homo sapiens GN=NUCB2 PE=1 SV=1	968.69	0	17	tr|A0A087WSV8|A0A087WSV8_HUMAN	327942	530856	496328	1.0736e+06	681357	946827	496328	946827	0.240346	0.222261	0.931808	0.242424	0.030303	0.00971445	0.0429343	0.00971445	0.0429343
sp|Q9NR30|DDX21_HUMAN	Q9NR30	DDX21	Nucleolar RNA helicase 2 OS=Homo sapiens GN=DDX21 PE=1 SV=5	1814.83	0	34	sp|Q9NR30|DDX21_HUMAN	502232	649198	753203	957788	1.22032e+06	1.28238e+06	649198	1.22032e+06	0.198617	0.149376	0.91053	0.0454545	0	0.00948213	0.0429343	0.00948213	0.0429343
tr|A0A087WXM6|A0A087WXM6_HUMAN	A0A087WXM6	RPL17	60S ribosomal protein L17 (Fragment) OS=Homo sapiens GN=RPL17 PE=3 SV=1	890.31	0	15	tr|A0A087WXM6|A0A087WXM6_HUMAN	1.33197e+07	1.88666e+07	1.50603e+07	8.08103e+06	1.01062e+07	8.65537e+06	1.50603e+07	8.65537e+06	0.180129	0.116651	-0.799086	0	0	0.00970055	0.0429343	0.00970055	0.0429343
sp|Q13573|SNW1_HUMAN	Q13573	SNW1	SNW domain-containing protein 1 OS=Homo sapiens GN=SNW1 PE=1 SV=1	78.43	0.00497512	2	sp|Q13573|SNW1_HUMAN	8909.8	13406.4	11611.6	6552.12	6790.66	5205.86	11611.6	6552.12	0.200146	0.138202	-0.825532	0.166667	0	0.00960381	0.0429343	0.00960381	0.0429343
sp|Q8WUM4|PDC6I_HUMAN	Q8WUM4	PDCD6IP	Programmed cell death 6-interacting protein OS=Homo sapiens GN=PDCD6IP PE=1 SV=1	707.3	0	10	sp|Q8WUM4|PDC6I_HUMAN	207063	168856	361457	123084	108682	94178.6	207063	108682	0.41488	0.133023	-0.929951	0.0952381	0	0.00961869	0.0429343	0.00961869	0.0429343
tr|J3QT28|J3QT28_HUMAN	J3QT28	BUB3	Mitotic checkpoint protein BUB3 (Fragment) OS=Homo sapiens GN=BUB3 PE=1 SV=1	838.32	0	11	tr|J3QT28|J3QT28_HUMAN	844653	1.14452e+06	1.26226e+06	466345	672490	599438	1.14452e+06	599438	0.198671	0.180385	-0.933062	0.0208333	0.0208333	0.00959164	0.0429343	0.00959164	0.0429343
tr|M0R0F0|M0R0F0_HUMAN	M0R0F0	RPS5	40S ribosomal protein S5 (Fragment) OS=Homo sapiens GN=RPS5 PE=1 SV=1	161.63	0.0014245	4	tr|M0R0F0|M0R0F0_HUMAN	38133.9	56219.2	63952.6	22925.2	29286.6	29487	56219.2	29286.6	0.251111	0.137038	-0.940822	0	0	0.00975407	0.0429343	0.00975407	0.0429343
sp|P61313|RL15_HUMAN	P61313	RPL15	60S ribosomal protein L15 OS=Homo sapiens GN=RPL15 PE=1 SV=2	1424.41	0	25	sp|P61313|RL15_HUMAN	1.7032e+07	2.63689e+07	2.9275e+07	9.21183e+06	1.32787e+07	1.32624e+07	2.63689e+07	1.32624e+07	0.264056	0.196628	-0.99149	0.042735	0.017094	0.00986276	0.0429343	0.00986276	0.0429343
tr|F6T1Q0|F6T1Q0_HUMAN	F6T1Q0	PDE12	2',5'-phosphodiesterase 12 OS=Homo sapiens GN=PDE12 PE=1 SV=1	79.79	0.00501002	2	tr|F6T1Q0|F6T1Q0_HUMAN	15961.3	10232.1	14091.9	7243.18	7004.42	3210.69	14091.9	7004.42	0.217573	0.388765	-1.00853	0	0	0.00985403	0.0429343	0.00985403	0.0429343
sp|Q96A35|RM24_HUMAN	Q96A35	MRPL24	39S ribosomal protein L24, mitochondrial OS=Homo sapiens GN=MRPL24 PE=1 SV=1	950.96	0	14	sp|Q96A35|RM24_HUMAN	2.37603e+06	3.36685e+06	3.44427e+06	1.40532e+06	1.97528e+06	1.59381e+06	3.36685e+06	1.59381e+06	0.194509	0.17512	-1.07892	0.0138889	0	0.00985366	0.0429343	0.00985366	0.0429343
sp|P33316|DUT_HUMAN	P33316	DUT	Deoxyuridine 5'-triphosphate nucleotidohydrolase, mitochondrial OS=Homo sapiens GN=DUT PE=1 SV=4	110.88	0.00230415	2	sp|P33316|DUT_HUMAN	11184.7	24641.1	20854	8563.47	8359.36	8039.01	20854	8359.36	0.367283	0.0317729	-1.31886	0.166667	0	0.00980979	0.0429343	0.00980979	0.0429343
sp|Q9BXS5|AP1M1_HUMAN	Q9BXS5	AP1M1	AP-1 complex subunit mu-1 OS=Homo sapiens GN=AP1M1 PE=1 SV=3	95.59	0.00215517	3	sp|Q9BXS5|AP1M1_HUMAN	61392.7	64758.3	62897	37929.6	42623.7	26592.6	62897	37929.6	0.0267547	0.230763	-0.729667	0	0	0.00999696	0.0432664	0.00999696	0.0432664
sp|Q9NZB2|F120A_HUMAN	Q9NZB2	FAM120A	Constitutive coactivator of PPAR-gamma-like protein 1 OS=Homo sapiens GN=FAM120A PE=1 SV=2	372.35	0	6	sp|Q9NZB2|F120A_HUMAN	76156.4	89204.6	139158	53883.1	48766.6	50681.2	89204.6	50681.2	0.327603	0.0505796	-0.815666	0.125	0.125	0.0100179	0.0432664	0.0100179	0.0432664
sp|P62266|RS23_HUMAN	P62266	RPS23	40S ribosomal protein S23 OS=Homo sapiens GN=RPS23 PE=1 SV=3	429.49	0	7	sp|P62266|RS23_HUMAN	780228	989229	1.47153e+06	454871	545012	588206	989229	545012	0.328177	0.128514	-0.860016	0	0	0.0100615	0.0432842	0.0100615	0.0432842
tr|H7C4T5|H7C4T5_HUMAN	H7C4T5	MBNL1	Muscleblind-like protein 1 (Fragment) OS=Homo sapiens GN=MBNL1 PE=1 SV=1	234.5	0.00175439	6	tr|H7C4T5|H7C4T5_HUMAN	142173	176705	163979	96153.5	99605.5	98917.5	163979	98917.5	0.108504	0.0186008	-0.729211	0	0	0.0101754	0.0435898	0.0101754	0.0435898
sp|Q7Z6E9|RBBP6_HUMAN	Q7Z6E9	RBBP6	E3 ubiquitin-protein ligase RBBP6 OS=Homo sapiens GN=RBBP6 PE=1 SV=1	1057.91	0	18	sp|Q7Z6E9|RBBP6_HUMAN	1.16396e+06	2.50347e+06	2.85995e+06	537084	925352	942551	2.50347e+06	925352	0.410983	0.286022	-1.43585	0	0	0.010212	0.0435898	0.010212	0.0435898
sp|P18077|RL35A_HUMAN	P18077	RPL35A	60S ribosomal protein L35a OS=Homo sapiens GN=RPL35A PE=1 SV=2	273.3	0.00197239	8	sp|P18077|RL35A_HUMAN	446996	452944	600623	244908	262682	338037	452944	262682	0.173995	0.175405	-0.786018	0.111111	0	0.0104178	0.0442957	0.0104178	0.0442957
sp|P06748|NPM_HUMAN	P06748	NPM1	Nucleophosmin OS=Homo sapiens GN=NPM1 PE=1 SV=2	663.54	0	9	sp|P06748|NPM_HUMAN	966511	973021	696857	426349	568944	483562	966511	483562	0.179334	0.145571	-0.999087	0.0666667	0.0444444	0.0105633	0.0447411	0.0105633	0.0447411
sp|P26373|RL13_HUMAN	P26373	RPL13	60S ribosomal protein L13 OS=Homo sapiens GN=RPL13 PE=1 SV=4	1828.24	0	27	sp|P26373|RL13_HUMAN	5.14872e+07	6.35325e+07	6.15834e+07	2.48476e+07	3.76275e+07	3.67944e+07	6.15834e+07	3.67944e+07	0.109832	0.216082	-0.743055	0	0	0.0107443	0.0451591	0.0107443	0.0451591
sp|P46779|RL28_HUMAN	P46779	RPL28	60S ribosomal protein L28 OS=Homo sapiens GN=RPL28 PE=1 SV=3	557.79	0	12	sp|P46779|RL28_HUMAN	6.50427e+06	1.02511e+07	1.30693e+07	3.1478e+06	4.61043e+06	5.50631e+06	1.02511e+07	4.61043e+06	0.33128	0.269263	-1.1528	0	0	0.0107313	0.0451591	0.0107313	0.0451591
tr|E7ETY2|E7ETY2_HUMAN	E7ETY2	TCOF1	Treacle protein OS=Homo sapiens GN=TCOF1 PE=1 SV=1	111.38	0.00232019	2	tr|E7ETY2|E7ETY2_HUMAN	94691.5	140117	243920	71284.5	56102.4	65653.4	140117	65653.4	0.479355	0.119275	-1.09369	0.111111	0.222222	0.0108235	0.0453184	0.0108235	0.0453184
tr|A0A0C4DG17|A0A0C4DG17_HUMAN	A0A0C4DG17	RPSA	40S ribosomal protein SA OS=Homo sapiens GN=RPSA PE=1 SV=1	243.93	0.00181159	6	tr|A0A0C4DG17|A0A0C4DG17_HUMAN	278708	287447	257736	194477	138836	159757	278708	159757	0.0556007	0.170997	-0.802879	0.0555556	0	0.0109114	0.0453403	0.0109114	0.0453403
sp|P53007|TXTP_HUMAN	P53007	SLC25A1	Tricarboxylate transport protein, mitochondrial OS=Homo sapiens GN=SLC25A1 PE=1 SV=2	79.21	0.00498504	2	sp|P53007|TXTP_HUMAN	24327	17532.8	25697.8	12456.3	10026.9	14409.1	24327	12456.3	0.194163	0.178528	-0.96568	0	0	0.0109035	0.0453403	0.0109035	0.0453403
sp|Q5T3I0|GPTC4_HUMAN	Q5T3I0	GPATCH4	G patch domain-containing protein 4 OS=Homo sapiens GN=GPATCH4 PE=1 SV=2	117.84	0.00237248	3	sp|Q5T3I0|GPTC4_HUMAN	253316	214610	374053	140200	153054	150415	253316	150415	0.296316	0.0459063	-0.751984	0	0	0.0110073	0.045439	0.0110073	0.045439
sp|Q14331|FRG1_HUMAN	Q14331	FRG1	Protein FRG1 OS=Homo sapiens GN=FRG1 PE=1 SV=1	949.91	0	19	sp|Q14331|FRG1_HUMAN	2.28653e+06	3.18968e+06	2.9699e+06	1.20073e+06	1.63641e+06	1.81179e+06	2.9699e+06	1.63641e+06	0.167292	0.203039	-0.859885	0	0	0.011018	0.045439	0.011018	0.045439
sp|Q6PCB5|RSBNL_HUMAN	Q6PCB5	RSBN1L	Round spermatid basic protein 1-like protein OS=Homo sapiens GN=RSBN1L PE=1 SV=2	131.74	0.00249066	2	sp|Q6PCB5|RSBNL_HUMAN	11931.1	34390.5	26500.5	6326.96	10686.7	8494.32	26500.5	8494.32	0.469392	0.256377	-1.64145	0.111111	0.222222	0.0111198	0.045687	0.0111198	0.045687
sp|P62249|RS16_HUMAN	P62249	RPS16	40S ribosomal protein S16 OS=Homo sapiens GN=RPS16 PE=1 SV=2	693.7	0	15	sp|P62249|RS16_HUMAN	1.67576e+06	2.50643e+06	1.74808e+06	1.03155e+06	1.22711e+06	1.05868e+06	1.74808e+06	1.05868e+06	0.232773	0.0958112	-0.723503	0.037037	0	0.0112205	0.0459288	0.0112205	0.0459288
tr|G3V4P8|G3V4P8_HUMAN	G3V4P8	GMFB	Glia maturation factor beta (Fragment) OS=Homo sapiens GN=GMFB PE=1 SV=1	114.46	0.00235018	2	tr|G3V4P8|G3V4P8_HUMAN	41917.6	47270.3	83947	30727.3	18395.8	27355.2	47270.3	27355.2	0.396412	0.250001	-0.78912	0	0	0.0112843	0.046018	0.0112843	0.046018
sp|Q9NWT1|PK1IP_HUMAN	Q9NWT1	PAK1IP1	p21-activated protein kinase-interacting protein 1 OS=Homo sapiens GN=PAK1IP1 PE=1 SV=2	483.32	0	9	sp|Q9NWT1|PK1IP_HUMAN	93500	96846.3	102963	137456	175983	169510	96846.3	169510	0.0490782	0.128155	0.807606	0.0666667	0	0.0114308	0.0464134	0.0114308	0.0464134
sp|Q8NC51|PAIRB_HUMAN	Q8NC51	SERBP1	Plasminogen activator inhibitor 1 RNA-binding protein OS=Homo sapiens GN=SERBP1 PE=1 SV=2	459.59	0	7	sp|Q8NC51|PAIRB_HUMAN	142637	214697	231494	94281.7	121521	98368.9	214697	98368.9	0.240506	0.140271	-1.12603	0	0.0740741	0.0114658	0.0464134	0.0114658	0.0464134
sp|P09543|CN37_HUMAN	P09543	CNP	2',3'-cyclic-nucleotide 3'-phosphodiesterase OS=Homo sapiens GN=CNP PE=1 SV=2	167.8	0.00146413	3	sp|P09543|CN37_HUMAN	49835	48836	48854.4	29640.6	33609.5	30086.4	48854.4	30086.4	0.0116215	0.0698833	-0.699377	0	0	0.0117212	0.0465876	0.0117212	0.0465876
sp|P46778|RL21_HUMAN	P46778	RPL21	60S ribosomal protein L21 OS=Homo sapiens GN=RPL21 PE=1 SV=2	487.4	0	11	sp|P46778|RL21_HUMAN	1.92486e+06	2.48838e+06	3.0284e+06	864484	1.5194e+06	1.37133e+06	2.48838e+06	1.37133e+06	0.222454	0.274376	-0.859625	0	0	0.01164	0.0465876	0.01164	0.0465876
sp|P39019|RS19_HUMAN	P39019	RPS19	40S ribosomal protein S19 OS=Homo sapiens GN=RPS19 PE=1 SV=2	191.01	0.0015456	5	sp|P39019|RS19_HUMAN	84316.5	100490	163086	43425.6	68546.2	51077.4	100490	51077.4	0.358752	0.236911	-0.976296	0	0	0.0115709	0.0465876	0.0115709	0.0465876
sp|P68371|TBB4B_HUMAN	P68371	TUBB4B	Tubulin beta-4B chain OS=Homo sapiens GN=TUBB4B PE=1 SV=1	3149.13	0	30	sp|P68371|TBB4B_HUMAN	1.19909e+07	8.9711e+06	1.49818e+07	7.60152e+06	4.9284e+06	6.07676e+06	1.19909e+07	6.07676e+06	0.250838	0.216208	-0.980565	0.0287356	0.00574713	0.0116896	0.0465876	0.0116896	0.0465876
tr|A0A0B4J2B4|A0A0B4J2B4_HUMAN	A0A0B4J2B4	RPS15	40S ribosomal protein S15 OS=Homo sapiens GN=RPS15 PE=1 SV=1	1072.97	0	8	tr|A0A0B4J2B4|A0A0B4J2B4_HUMAN	3.15221e+06	6.19634e+06	5.55872e+06	1.48067e+06	2.3682e+06	2.69858e+06	5.55872e+06	2.3682e+06	0.323085	0.288589	-1.23096	0.0757576	0.0757576	0.0116197	0.0465876	0.0116197	0.0465876
sp|Q5T749|KPRP_HUMAN	Q5T749	KPRP	Keratinocyte proline-rich protein OS=Homo sapiens GN=KPRP PE=1 SV=1	246.85	0.00184162	9	sp|Q5T749|KPRP_HUMAN	82146.2	60698.6	192183	27672.3	50448.2	28092	82146.2	28092	0.631658	0.368042	-1.54804	0.037037	0.037037	0.0118385	0.046884	0.0118385	0.046884
sp|Q9BR76|COR1B_HUMAN	Q9BR76	CORO1B	Coronin-1B OS=Homo sapiens GN=CORO1B PE=1 SV=1	133.68	0.00251572	4	sp|Q9BR76|COR1B_HUMAN	35583.5	16984.5	22129.3	64802.6	45079.9	43819.6	22129.3	45079.9	0.385713	0.229684	1.02653	0.0833333	0	0.01204	0.0472227	0.01204	0.0472227
sp|O60524|NEMF_HUMAN	O60524	NEMF	Nuclear export mediator factor NEMF OS=Homo sapiens GN=NEMF PE=1 SV=4	571.24	0	16	sp|O60524|NEMF_HUMAN	248531	309783	448520	145073	160879	204675	309783	160879	0.305311	0.181406	-0.945282	0.0185185	0	0.0120048	0.0472227	0.0120048	0.0472227
sp|P62269|RS18_HUMAN	P62269	RPS18	40S ribosomal protein S18 OS=Homo sapiens GN=RPS18 PE=1 SV=3	475.05	0	11	sp|P62269|RS18_HUMAN	723983	1.43827e+06	2.33343e+06	426752	607880	513839	1.43827e+06	513839	0.538128	0.175502	-1.48495	0.030303	0	0.0120532	0.0472227	0.0120532	0.0472227
sp|P60866|RS20_HUMAN	P60866	RPS20	40S ribosomal protein S20 OS=Homo sapiens GN=RPS20 PE=1 SV=1	292.85	0	4	sp|P60866|RS20_HUMAN	532524	506394	775873	362403	332621	326741	532524	332621	0.245675	0.0561367	-0.67897	0	0	0.0121855	0.0475713	0.0121855	0.0475713
sp|P09429|HMGB1_HUMAN	P09429	HMGB1	High mobility group protein B1 OS=Homo sapiens GN=HMGB1 PE=1 SV=3	1276.74	0	21	sp|P09429|HMGB1_HUMAN	3.01529e+06	4.22675e+06	2.72084e+06	1.46751e+06	2.05785e+06	1.89784e+06	3.01529e+06	1.89784e+06	0.240331	0.168891	-0.667937	0.0215054	0.0322581	0.0123489	0.0478904	0.0123489	0.0478904
sp|Q15365|PCBP1_HUMAN	Q15365	PCBP1	Poly(rC)-binding protein 1 OS=Homo sapiens GN=PCBP1 PE=1 SV=2	730.6	0	11	sp|Q15365|PCBP1_HUMAN	960827	797614	1.27881e+06	643418	471125	543330	960827	543330	0.241709	0.156566	-0.822449	0.0625	0.0625	0.0123546	0.0478904	0.0123546	0.0478904
sp|P52272|HNRPM_HUMAN	P52272	HNRNPM	Heterogeneous nuclear ribonucleoprotein M OS=Homo sapiens GN=HNRNPM PE=1 SV=3	1595.67	0	30	sp|P52272|HNRPM_HUMAN	1.33562e+06	1.61495e+06	2.49323e+06	902749	939246	963319	1.61495e+06	939246	0.3329	0.0326131	-0.781914	0.00925926	0	0.0125332	0.0484118	0.0125332	0.0484118
sp|P62913|RL11_HUMAN	P62913	RPL11	60S ribosomal protein L11 OS=Homo sapiens GN=RPL11 PE=1 SV=2	248.77	0.00185529	5	sp|P62913|RL11_HUMAN	509622	402120	628243	324628	244657	292731	509622	292731	0.220341	0.140104	-0.799854	0	0	0.0130274	0.0501441	0.0130274	0.0501441
sp|P25398|RS12_HUMAN	P25398	RPS12	40S ribosomal protein S12 OS=Homo sapiens GN=RPS12 PE=1 SV=3	308.34	0	4	sp|P25398|RS12_HUMAN	360685	348345	440708	255551	209276	237006	360685	237006	0.130841	0.0995486	-0.605814	0.0952381	0.0952381	0.0131153	0.0502825	0.0131153	0.0502825
sp|P52209|6PGD_HUMAN	P52209	PGD	6-phosphogluconate dehydrogenase, decarboxylating OS=Homo sapiens GN=PGD PE=1 SV=3	359.42	0	7	sp|P52209|6PGD_HUMAN	132976	126674	129171	88444	80300.2	80673.7	129171	80673.7	0.0244858	0.0553028	-0.67911	0.0416667	0.125	0.0132477	0.0502825	0.0132477	0.0502825
sp|P11177|ODPB_HUMAN	P11177	PDHB	Pyruvate dehydrogenase E1 component subunit beta, mitochondrial OS=Homo sapiens GN=PDHB PE=1 SV=3	104.16	0	3	sp|P11177|ODPB_HUMAN	35541.4	29005.1	33258.7	20741.9	20910.2	19754.2	33258.7	20741.9	0.101752	0.0305114	-0.681183	0.111111	0	0.0131634	0.0502825	0.0131634	0.0502825
sp|Q9UBQ7|GRHPR_HUMAN	Q9UBQ7	GRHPR	Glyoxylate reductase/hydroxypyruvate reductase OS=Homo sapiens GN=GRHPR PE=1 SV=1	86.91	0.00313152	1	sp|Q9UBQ7|GRHPR_HUMAN	8348.03	8680.66	26293.2	5060.03	3408.56	4910.17	8680.66	4910.17	0.710909	0.204793	-0.822031	0.5	0.5	0.0132926	0.0502825	0.0132926	0.0502825
sp|O00203|AP3B1_HUMAN	O00203	AP3B1	AP-3 complex subunit beta-1 OS=Homo sapiens GN=AP3B1 PE=1 SV=3	68.45	0.00660377	2	sp|O00203|AP3B1_HUMAN	17040.6	11113	18852.1	9453.82	8537.25	6377.67	17040.6	8537.25	0.258343	0.194435	-0.997131	0.166667	0	0.013287	0.0502825	0.013287	0.0502825
sp|Q9NVP1|DDX18_HUMAN	Q9NVP1	DDX18	ATP-dependent RNA helicase DDX18 OS=Homo sapiens GN=DDX18 PE=1 SV=2	1295.19	0	22	sp|Q9NVP1|DDX18_HUMAN	671274	743411	634169	915432	1.26736e+06	1.33265e+06	671274	1.26736e+06	0.0813367	0.191515	0.916847	0.0357143	0	0.0134425	0.0505016	0.0134425	0.0505016
sp|P61353|RL27_HUMAN	P61353	RPL27	60S ribosomal protein L27 OS=Homo sapiens GN=RPL27 PE=1 SV=2	821.7	0	19	sp|P61353|RL27_HUMAN	1.68559e+07	2.33896e+07	1.81553e+07	8.24925e+06	1.28553e+07	1.1576e+07	1.81553e+07	1.1576e+07	0.177672	0.218266	-0.649252	0.0128205	0	0.0134328	0.0505016	0.0134328	0.0505016
sp|P07355|ANXA2_HUMAN	P07355	ANXA2	Annexin A2 OS=Homo sapiens GN=ANXA2 PE=1 SV=2	1549.36	0	19	sp|P07355|ANXA2_HUMAN	3.20468e+06	3.10304e+06	3.65669e+06	2.42603e+06	1.81717e+06	1.81009e+06	3.20468e+06	1.81717e+06	0.0887328	0.175236	-0.81849	0.045977	0.045977	0.01358	0.050844	0.01358	0.050844
sp|P62847|RS24_HUMAN	P62847	RPS24	40S ribosomal protein S24 OS=Homo sapiens GN=RPS24 PE=1 SV=1	439.73	0	5	sp|P62847|RS24_HUMAN	1.92057e+06	2.42135e+06	3.32915e+06	1.38545e+06	1.25773e+06	1.5189e+06	2.42135e+06	1.38545e+06	0.279241	0.094131	-0.805451	0	0	0.013641	0.0508986	0.013641	0.0508986
tr|Q5JRI1|Q5JRI1_HUMAN	Q5JRI1	SRSF10	Serine/arginine-rich-splicing factor 10 OS=Homo sapiens GN=SRSF10 PE=1 SV=1	194.79	0.0015674	3	tr|Q5JRI1|Q5JRI1_HUMAN	101240	57886.7	43573.9	151511	140835	113960	57886.7	140835	0.444402	0.142864	1.2827	0.0833333	0	0.0139812	0.0519911	0.0139812	0.0519911
sp|O75940|SPF30_HUMAN	O75940	SMNDC1	Survival of motor neuron-related-splicing factor 30 OS=Homo sapiens GN=SMNDC1 PE=1 SV=1	109.82	0.00229621	3	sp|O75940|SPF30_HUMAN	30904.9	46244.6	93612.8	18422.1	26113.9	17632.6	46244.6	18422.1	0.574285	0.226099	-1.32785	0.111111	0	0.0141161	0.0523153	0.0141161	0.0523153
sp|Q66PJ3|AR6P4_HUMAN	Q66PJ3	ARL6IP4	ADP-ribosylation factor-like protein 6-interacting protein 4 OS=Homo sapiens GN=ARL6IP4 PE=1 SV=2	1015.51	0	13	sp|Q66PJ3|AR6P4_HUMAN	7.19896e+06	9.29482e+06	9.95928e+06	5.07395e+06	5.297e+06	5.63419e+06	9.29482e+06	5.297e+06	0.163386	0.0528674	-0.811252	0.037037	0.0555556	0.0141765	0.0523623	0.0141765	0.0523623
sp|P51572|BAP31_HUMAN	P51572	BCAP31	B-cell receptor-associated protein 31 OS=Homo sapiens GN=BCAP31 PE=1 SV=3	108.23	0.0022779	3	sp|P51572|BAP31_HUMAN	1422.8	1570.41	14183.2	40491.3	11612.6	26238.8	1570.41	26238.8	1.27937	0.552946	4.06249	0.333333	0	0.0145691	0.0536319	0.0145691	0.0536319
sp|Q9BRD0|BUD13_HUMAN	Q9BRD0	BUD13	BUD13 homolog OS=Homo sapiens GN=BUD13 PE=1 SV=1	531.47	0	11	sp|Q9BRD0|BUD13_HUMAN	774054	839980	1.02024e+06	485189	562160	570907	839980	562160	0.145136	0.0874413	-0.579373	0.0714286	0.047619	0.0146866	0.0537039	0.0146866	0.0537039
tr|J3QRS9|J3QRS9_HUMAN	J3QRS9	ZNF207	BUB3-interacting and GLEBS motif-containing protein ZNF207 OS=Homo sapiens GN=ZNF207 PE=1 SV=1	345.27	0	5	tr|J3QRS9|J3QRS9_HUMAN	362460	558571	525054	224827	299553	286332	525054	286332	0.217615	0.147567	-0.874776	0.047619	0	0.0146811	0.0537039	0.0146811	0.0537039
sp|P18085|ARF4_HUMAN	P18085	ARF4	ADP-ribosylation factor 4 OS=Homo sapiens GN=ARF4 PE=1 SV=3	168.01	0.00146843	3	sp|P18085|ARF4_HUMAN	93293.9	89868.5	84662.1	64948.8	46487.3	54610	89868.5	54610	0.0486858	0.167174	-0.71865	0	0	0.0147602	0.053794	0.0147602	0.053794
sp|P20073|ANXA7_HUMAN	P20073	ANXA7	Annexin A7 OS=Homo sapiens GN=ANXA7 PE=1 SV=3	154.06	0.00138122	4	sp|P20073|ANXA7_HUMAN	36221.3	41407.3	59336	27111.1	22866.6	26712.5	41407.3	26712.5	0.265659	0.0916928	-0.632373	0	0	0.0148501	0.053896	0.0148501	0.053896
sp|P62987|RL40_HUMAN	P62987	UBA52	Ubiquitin-60S ribosomal protein L40 OS=Homo sapiens GN=UBA52 PE=1 SV=2	143.35	0.001321	3	sp|P62987|RL40_HUMAN	1.13464e+06	1.51545e+06	1.21438e+06	495570	929046	682082	1.21438e+06	682082	0.155916	0.30964	-0.832198	0	0	0.0148865	0.053896	0.0148865	0.053896
sp|Q8WVM8|SCFD1_HUMAN	Q8WVM8	SCFD1	Sec1 family domain-containing protein 1 OS=Homo sapiens GN=SCFD1 PE=1 SV=4	79.65	0.005	2	sp|Q8WVM8|SCFD1_HUMAN	7514.82	7014.22	8155.78	13192.9	10323.5	13178.8	7514.82	13178.8	0.0756734	0.135108	0.810409	0.166667	0	0.0149672	0.0540098	0.0149672	0.0540098
tr|F8W726|F8W726_HUMAN	F8W726	UBAP2L	Ubiquitin-associated protein 2-like OS=Homo sapiens GN=UBAP2L PE=1 SV=2	217.36	0.00167224	4	tr|F8W726|F8W726_HUMAN	32792.1	48344.9	100241	20499.1	25333	21949.1	48344.9	21949.1	0.584171	0.109789	-1.1392	0.2	0.2	0.0151282	0.0544119	0.0151282	0.0544119
sp|Q9NZ01|TECR_HUMAN	Q9NZ01	TECR	Very-long-chain enoyl-CoA reductase OS=Homo sapiens GN=TECR PE=1 SV=1	253.2	0.00187617	6	sp|Q9NZ01|TECR_HUMAN	77376.3	62891.3	111195	53111.8	37694.1	42578.6	77376.3	42578.6	0.295731	0.177219	-0.861761	0.238095	0.190476	0.0152993	0.0544914	0.0152993	0.0544914
sp|O00299|CLIC1_HUMAN	O00299	CLIC1	Chloride intracellular channel protein 1 OS=Homo sapiens GN=CLIC1 PE=1 SV=4	644.46	0	9	sp|O00299|CLIC1_HUMAN	855521	588479	807252	522197	290411	398866	807252	398866	0.189634	0.287185	-1.01711	0.0952381	0.0714286	0.0152933	0.0544914	0.0152933	0.0544914
sp|P16403|H12_HUMAN	P16403	HIST1H1C	Histone H1.2 OS=Homo sapiens GN=HIST1H1C PE=1 SV=2	1200.36	0	17	sp|P16403|H12_HUMAN	4.50233e+06	6.79448e+06	1.15093e+07	3.09045e+06	3.54264e+06	3.27875e+06	6.79448e+06	3.27875e+06	0.469952	0.0687491	-1.05122	0.0512821	0.102564	0.0152302	0.0544914	0.0152302	0.0544914
sp|P62241|RS8_HUMAN	P62241	RPS8	40S ribosomal protein S8 OS=Homo sapiens GN=RPS8 PE=1 SV=2	1243.82	0	20	sp|P62241|RS8_HUMAN	1.48077e+07	2.19311e+07	2.57696e+07	8.73575e+06	1.26943e+07	1.1613e+07	2.19311e+07	1.1613e+07	0.266959	0.185762	-0.91723	0.0229885	0.0344828	0.0153641	0.0545449	0.0153641	0.0545449
sp|Q03164|KMT2A_HUMAN	Q03164	KMT2A	Histone-lysine N-methyltransferase 2A OS=Homo sapiens GN=KMT2A PE=1 SV=5	788.93	0	21	sp|Q03164|KMT2A_HUMAN	319927	465884	455583	201124	241630	272042	455583	241630	0.196853	0.149322	-0.914912	0.0144928	0	0.0154428	0.0546475	0.0154428	0.0546475
sp|P17844|DDX5_HUMAN	P17844	DDX5	Probable ATP-dependent RNA helicase DDX5 OS=Homo sapiens GN=DDX5 PE=1 SV=1	1215.48	0	23	sp|P17844|DDX5_HUMAN	1.32176e+06	1.73828e+06	1.43976e+06	914900	1.02089e+06	843300	1.43976e+06	914900	0.143126	0.0964489	-0.654139	0.0128205	0	0.0155354	0.0547985	0.0155354	0.0547985
sp|Q14498|RBM39_HUMAN	Q14498	RBM39	RNA-binding protein 39 OS=Homo sapiens GN=RBM39 PE=1 SV=2	3014.3	0	32	sp|Q14498|RBM39_HUMAN	1.96963e+07	2.11739e+07	2.15158e+07	1.28541e+07	1.39367e+07	1.38473e+07	2.11739e+07	1.38473e+07	0.0465004	0.0443566	-0.612682	0.0238095	0.0238095	0.0159303	0.0560112	0.0159303	0.0560112
sp|P49756|RBM25_HUMAN	P49756	RBM25	RNA-binding protein 25 OS=Homo sapiens GN=RBM25 PE=1 SV=3	1302.6	0	25	sp|P49756|RBM25_HUMAN	974645	1.02768e+06	1.60235e+06	669405	621992	720369	1.02768e+06	669405	0.289714	0.0733675	-0.618438	0.010101	0.010101	0.0161838	0.0567208	0.0161838	0.0567208
sp|O43143|DHX15_HUMAN	O43143	DHX15	Pre-mRNA-splicing factor ATP-dependent RNA helicase DHX15 OS=Homo sapiens GN=DHX15 PE=1 SV=2	1050.56	0	17	sp|O43143|DHX15_HUMAN	498810	534152	579151	319860	385880	323111	534152	323111	0.0749337	0.108511	-0.725221	0.0606061	0.0151515	0.0162646	0.0568225	0.0162646	0.0568225
sp|Q9H6W3|NO66_HUMAN	Q9H6W3	NO66	Bifunctional lysine-specific demethylase and histidyl-hydroxylase NO66 OS=Homo sapiens GN=NO66 PE=1 SV=2	752.13	0	13	sp|Q9H6W3|NO66_HUMAN	514647	844361	473138	264290	364103	330918	514647	330918	0.333059	0.158962	-0.637109	0.0185185	0	0.0165227	0.057541	0.0165227	0.057541
sp|P46977|STT3A_HUMAN	P46977	STT3A	Dolichyl-diphosphooligosaccharide--protein glycosyltransferase subunit STT3A OS=Homo sapiens GN=STT3A PE=1 SV=2	87.42	0.00209205	3	sp|P46977|STT3A_HUMAN	14040.9	7514.57	8064.85	24609.3	15800.3	17021.2	8064.85	17021.2	0.3666	0.249306	1.07761	0.111111	0	0.0166524	0.0578092	0.0166524	0.0578092
sp|Q99700|ATX2_HUMAN	Q99700	ATXN2	Ataxin-2 OS=Homo sapiens GN=ATXN2 PE=1 SV=2	195.23	0.00157233	4	sp|Q99700|ATX2_HUMAN	42434.9	67759.8	41635.7	24548.4	32035.9	27153	42434.9	27153	0.293566	0.136179	-0.644139	0	0.0666667	0.0169445	0.0586375	0.0169445	0.0586375
sp|Q9ULW0|TPX2_HUMAN	Q9ULW0	TPX2	Targeting protein for Xklp2 OS=Homo sapiens GN=TPX2 PE=1 SV=2	220.11	0.00169779	8	sp|Q9ULW0|TPX2_HUMAN	69858.8	78691.3	124707	42690.8	56736.4	46669.5	78691.3	46669.5	0.323321	0.148655	-0.753723	0.0833333	0	0.0173699	0.0597329	0.0173699	0.0597329
sp|P63244|RACK1_HUMAN	P63244	RACK1	Receptor of activated protein C kinase 1 OS=Homo sapiens GN=RACK1 PE=1 SV=3	1179.49	0	19	sp|P63244|RACK1_HUMAN	2.40554e+06	1.80204e+06	2.29447e+06	1.47804e+06	1.29341e+06	1.26906e+06	2.29447e+06	1.29341e+06	0.148202	0.0848457	-0.826988	0.0617284	0.0246914	0.0173624	0.0597329	0.0173624	0.0597329
tr|X1WI28|X1WI28_HUMAN	X1WI28	RPL10	60S ribosomal protein L10 (Fragment) OS=Homo sapiens GN=RPL10 PE=1 SV=6	1240.53	0	9	tr|X1WI28|X1WI28_HUMAN	2.51945e+06	3.40366e+06	3.94173e+06	1.39251e+06	2.28861e+06	1.76112e+06	3.40366e+06	1.76112e+06	0.218389	0.248275	-0.950597	0.0757576	0.0757576	0.0174912	0.0599621	0.0174912	0.0599621
sp|Q9Y6N5|SQRD_HUMAN	Q9Y6N5	SQRDL	Sulfide:quinone oxidoreductase, mitochondrial OS=Homo sapiens GN=SQRDL PE=1 SV=1	186.02	0.00151976	6	sp|Q9Y6N5|SQRD_HUMAN	63032.5	51276.7	58401.8	105172	83071.7	86297.9	58401.8	86297.9	0.102863	0.130449	0.563312	0	0	0.0176283	0.0600833	0.0176283	0.0600833
sp|O75376|NCOR1_HUMAN	O75376	NCOR1	Nuclear receptor corepressor 1 OS=Homo sapiens GN=NCOR1 PE=1 SV=2	169.65	0.00147059	2	sp|O75376|NCOR1_HUMAN	19755.7	24701.3	30008.6	15749.4	14530.6	14515.5	24701.3	14530.6	0.206573	0.0474221	-0.765494	0.333333	0.5	0.0176361	0.0600833	0.0176361	0.0600833
sp|P05198|IF2A_HUMAN	P05198	EIF2S1	Eukaryotic translation initiation factor 2 subunit 1 OS=Homo sapiens GN=EIF2S1 PE=1 SV=3	525.61	0	9	sp|P05198|IF2A_HUMAN	235173	215665	297293	160539	147614	157472	235173	157472	0.170936	0.0435123	-0.57862	0.121212	0.0606061	0.017758	0.0603113	0.017758	0.0603113
sp|Q9Y2S6|TMA7_HUMAN	Q9Y2S6	TMA7	Translation machinery-associated protein 7 OS=Homo sapiens GN=TMA7 PE=1 SV=1	388.49	0	7	sp|Q9Y2S6|TMA7_HUMAN	798509	1.36724e+06	715281	252145	541194	502909	798509	502909	0.369485	0.363361	-0.667011	0	0.0277778	0.0178861	0.0605255	0.0178861	0.0605255
sp|Q9H8M2|BRD9_HUMAN	Q9H8M2	BRD9	Bromodomain-containing protein 9 OS=Homo sapiens GN=BRD9 PE=1 SV=2	1390.87	0	24	sp|Q9H8M2|BRD9_HUMAN	853559	1.20808e+06	1.4831e+06	622807	596908	752870	1.20808e+06	622807	0.267104	0.127109	-0.955863	0.0537634	0.0430108	0.0179314	0.0605255	0.0179314	0.0605255
tr|A0A0B4J1W3|A0A0B4J1W3_HUMAN	A0A0B4J1W3	NAA15	N-alpha-acetyltransferase 15, NatA auxiliary subunit OS=Homo sapiens GN=NAA15 PE=1 SV=1	85.36	0.00414938	1	tr|A0A0B4J1W3|A0A0B4J1W3_HUMAN	4756.37	1377	1924.4	5964.36	14075.9	4856.53	1924.4	5964.36	0.675309	0.606532	1.63196	0.166667	0	0.0186198	0.0625925	0.0186198	0.0625925
sp|Q2TBE0|C19L2_HUMAN	Q2TBE0	CWF19L2	CWF19-like protein 2 OS=Homo sapiens GN=CWF19L2 PE=1 SV=4	318.75	0	6	sp|Q2TBE0|C19L2_HUMAN	77328	132254	125236	44822.3	68578.4	64108.4	125236	64108.4	0.267838	0.213363	-0.966067	0	0	0.0186579	0.0625925	0.0186579	0.0625925
sp|P62330|ARF6_HUMAN	P62330	ARF6	ADP-ribosylation factor 6 OS=Homo sapiens GN=ARF6 PE=1 SV=2	119.36	0.00238095	3	sp|P62330|ARF6_HUMAN	44979.2	43691.7	36726	30876.2	23253.2	24876	43691.7	24876	0.106229	0.152477	-0.812602	0	0	0.0190984	0.0636807	0.0190984	0.0636807
sp|P50395|GDIB_HUMAN	P50395	GDI2	Rab GDP dissociation inhibitor beta OS=Homo sapiens GN=GDI2 PE=1 SV=2	89.06	0.00210084	3	sp|P50395|GDIB_HUMAN	34360	24041.7	33053.6	18420.3	19318.7	18489.4	33053.6	18489.4	0.184294	0.0266743	-0.838114	0	0	0.0190751	0.0636807	0.0190751	0.0636807
sp|Q9BRS2|RIOK1_HUMAN	Q9BRS2	RIOK1	Serine/threonine-protein kinase RIO1 OS=Homo sapiens GN=RIOK1 PE=1 SV=2	156.67	0.0013947	4	sp|Q9BRS2|RIOK1_HUMAN	40137.1	69781.2	50710.2	22151.7	32849.9	32123.7	50710.2	32123.7	0.280591	0.205841	-0.65864	0	0	0.0193258	0.0639571	0.0193258	0.0639571
sp|Q5QJE6|TDIF2_HUMAN	Q5QJE6	DNTTIP2	Deoxynucleotidyltransferase terminal-interacting protein 2 OS=Homo sapiens GN=DNTTIP2 PE=1 SV=2	92.69	0.0021254	3	sp|Q5QJE6|TDIF2_HUMAN	19490.6	33247.7	39653.3	12794.7	18292	15347.7	33247.7	15347.7	0.334521	0.177732	-1.11523	0	0	0.0192568	0.0639571	0.0192568	0.0639571
sp|P00750|TPA_HUMAN	P00750	PLAT	Tissue-type plasminogen activator OS=Homo sapiens GN=PLAT PE=1 SV=1	310.93	0	6	sp|P00750|TPA_HUMAN	95454.9	212065	232603	64371.5	93128.4	77484.8	212065	77484.8	0.410851	0.183803	-1.45252	0	0	0.0193562	0.0639571	0.0193562	0.0639571
sp|Q71RC2|LARP4_HUMAN	Q71RC2	LARP4	La-related protein 4 OS=Homo sapiens GN=LARP4 PE=1 SV=3	177.14	0.00149477	3	sp|Q71RC2|LARP4_HUMAN	18664.8	15840.6	14125.4	23359.9	25173.8	27211.4	15840.6	25173.8	0.141401	0.0763145	0.668295	0.333333	0.25	0.0196453	0.0647174	0.0196453	0.0647174
sp|Q04446|GLGB_HUMAN	Q04446	GBE1	1,4-alpha-glucan-branching enzyme OS=Homo sapiens GN=GBE1 PE=1 SV=3	96.28	0.0021575	3	sp|Q04446|GLGB_HUMAN	65560.9	50223.9	54871.9	42926.1	30958.7	30587.4	54871.9	30958.7	0.138248	0.201557	-0.825721	0	0	0.019717	0.0647593	0.019717	0.0647593
sp|O75477|ERLN1_HUMAN	O75477	ERLIN1	Erlin-1 OS=Homo sapiens GN=ERLIN1 PE=1 SV=1	147.66	0.00134771	2	sp|O75477|ERLN1_HUMAN	20572.9	8649.57	25808.9	66969	31018.9	39363.1	20572.9	39363.1	0.479408	0.410963	0.9361	0	0	0.0200283	0.0651609	0.0200283	0.0651609
sp|P82675|RT05_HUMAN	P82675	MRPS5	28S ribosomal protein S5, mitochondrial OS=Homo sapiens GN=MRPS5 PE=1 SV=2	583.02	0	8	sp|P82675|RT05_HUMAN	175977	196016	265146	75164.2	133039	135397	196016	133039	0.220276	0.297862	-0.559124	0.111111	0	0.0199324	0.0651609	0.0199324	0.0651609
sp|O75400|PR40A_HUMAN	O75400	PRPF40A	Pre-mRNA-processing factor 40 homolog A OS=Homo sapiens GN=PRPF40A PE=1 SV=2	1131.97	0	17	sp|O75400|PR40A_HUMAN	795191	910352	1.54905e+06	566899	538240	610065	910352	566899	0.374333	0.0632383	-0.683332	0.0694444	0.0138889	0.0201363	0.0651609	0.0201363	0.0651609
sp|Q9BUF5|TBB6_HUMAN	Q9BUF5	TUBB6	Tubulin beta-6 chain OS=Homo sapiens GN=TUBB6 PE=1 SV=1	137.38	0.0025641	3	sp|Q9BUF5|TBB6_HUMAN	73126.3	64880.8	38620.7	35451.9	26811.1	31169.8	64880.8	31169.8	0.30606	0.138724	-1.05764	0	0	0.0200831	0.0651609	0.0200831	0.0651609
sp|P0C0S5|H2AZ_HUMAN	P0C0S5	H2AFZ	Histone H2A.Z OS=Homo sapiens GN=H2AFZ PE=1 SV=2	111.14	0.00230947	2	sp|P0C0S5|H2AZ_HUMAN	82781.7	99645.1	69034.5	30963	65313.6	38302.3	82781.7	38302.3	0.182911	0.403253	-1.11188	0	0	0.0200565	0.0651609	0.0200565	0.0651609
sp|P11166|GTR1_HUMAN	P11166	SLC2A1	Solute carrier family 2, facilitated glucose transporter member 1 OS=Homo sapiens GN=SLC2A1 PE=1 SV=2	268.3	0.00193798	5	sp|P11166|GTR1_HUMAN	179273	153985	221102	135582	93424.1	101771	179273	101771	0.183435	0.202468	-0.816838	0.190476	0.142857	0.0202353	0.0652885	0.0202353	0.0652885
sp|O14647|CHD2_HUMAN	O14647	CHD2	Chromodomain-helicase-DNA-binding protein 2 OS=Homo sapiens GN=CHD2 PE=1 SV=2	84.91	0.00414079	2	sp|O14647|CHD2_HUMAN	21912.8	48184.7	74440.1	7659	17209.1	21731.1	48184.7	17209.1	0.545124	0.46251	-1.4854	0.166667	0	0.0203144	0.0653515	0.0203144	0.0653515
sp|P33993|MCM7_HUMAN	P33993	MCM7	DNA replication licensing factor MCM7 OS=Homo sapiens GN=MCM7 PE=1 SV=4	153.11	0.00136799	4	sp|P33993|MCM7_HUMAN	28585.9	19101.3	43247.7	19270.1	10075.8	12222.8	28585.9	12222.8	0.401342	0.347128	-1.22573	0	0	0.0204903	0.0657248	0.0204903	0.0657248
sp|P13489|RINI_HUMAN	P13489	RNH1	Ribonuclease inhibitor OS=Homo sapiens GN=RNH1 PE=1 SV=2	868.41	0	12	sp|P13489|RINI_HUMAN	315975	284393	367332	232456	199003	183745	315975	199003	0.129773	0.121497	-0.667019	0.025641	0	0.0205881	0.065846	0.0205881	0.065846
tr|J3KTL2|J3KTL2_HUMAN	J3KTL2	SRSF1	Serine/arginine-rich-splicing factor 1 OS=Homo sapiens GN=SRSF1 PE=1 SV=1	292.02	0	7	tr|J3KTL2|J3KTL2_HUMAN	160674	118563	115029	307633	200346	190696	118563	200346	0.193232	0.278703	0.756841	0.0416667	0	0.020991	0.0669394	0.020991	0.0669394
sp|P30050|RL12_HUMAN	P30050	RPL12	60S ribosomal protein L12 OS=Homo sapiens GN=RPL12 PE=1 SV=1	491.52	0	7	sp|P30050|RL12_HUMAN	734020	652959	615674	491274	409940	401886	652959	409940	0.0906408	0.113839	-0.671579	0.0740741	0	0.0211321	0.0669996	0.0211321	0.0669996
sp|Q86TB9|PATL1_HUMAN	Q86TB9	PATL1	Protein PAT1 homolog 1 OS=Homo sapiens GN=PATL1 PE=1 SV=2	448.91	0	5	sp|Q86TB9|PATL1_HUMAN	86512.7	127232	125100	54596.3	80215.2	63401.6	125100	63401.6	0.202914	0.197006	-0.980494	0.25	0.0416667	0.0211105	0.0669996	0.0211105	0.0669996
sp|Q14315|FLNC_HUMAN	Q14315	FLNC	Filamin-C OS=Homo sapiens GN=FLNC PE=1 SV=3	1111.25	0	24	sp|Q14315|FLNC_HUMAN	335002	232653	330965	225290	135796	151103	330965	151103	0.193501	0.280363	-1.13115	0.123457	0.0740741	0.0211946	0.0670042	0.0211946	0.0670042
sp|Q8TDD1|DDX54_HUMAN	Q8TDD1	DDX54	ATP-dependent RNA helicase DDX54 OS=Homo sapiens GN=DDX54 PE=1 SV=2	1434.2	0	25	sp|Q8TDD1|DDX54_HUMAN	767852	929310	1.56166e+06	538181	539378	621087	929310	539378	0.386218	0.0839325	-0.784863	0.0537634	0.0322581	0.0214143	0.0675043	0.0214143	0.0675043
sp|Q02543|RL18A_HUMAN	Q02543	RPL18A	60S ribosomal protein L18a OS=Homo sapiens GN=RPL18A PE=1 SV=2	689.36	0	15	sp|Q02543|RL18A_HUMAN	3.45662e+06	4.9666e+06	5.36831e+06	1.70965e+06	2.96975e+06	2.86518e+06	4.9666e+06	2.86518e+06	0.219257	0.278064	-0.793633	0.0175439	0.0175439	0.0218401	0.068453	0.0218401	0.068453
sp|Q7Z2W9|RM21_HUMAN	Q7Z2W9	MRPL21	39S ribosomal protein L21, mitochondrial OS=Homo sapiens GN=MRPL21 PE=1 SV=2	582.87	0	9	sp|Q7Z2W9|RM21_HUMAN	307677	414230	485383	219966	281243	210663	414230	219966	0.222247	0.161603	-0.913152	0	0	0.0218336	0.068453	0.0218336	0.068453
sp|P04406|G3P_HUMAN	P04406	GAPDH	Glyceraldehyde-3-phosphate dehydrogenase OS=Homo sapiens GN=GAPDH PE=1 SV=3	1035.1	0	13	sp|P04406|G3P_HUMAN	2.45673e+06	1.08385e+06	1.64608e+06	1.1473e+06	565933	642297	1.64608e+06	642297	0.399201	0.402362	-1.35772	0.0952381	0.0793651	0.0219917	0.0687319	0.0219917	0.0687319
sp|P62854|RS26_HUMAN	P62854	RPS26	40S ribosomal protein S26 OS=Homo sapiens GN=RPS26 PE=1 SV=3	505.23	0	8	sp|P62854|RS26_HUMAN	2.55925e+07	4.50637e+07	3.47395e+07	1.53485e+07	2.2586e+07	2.05355e+07	3.47395e+07	2.05355e+07	0.277284	0.191397	-0.758457	0	0	0.0221316	0.0689727	0.0221316	0.0689727
tr|J3QQ67|J3QQ67_HUMAN	J3QQ67	RPL18	60S ribosomal protein L18 (Fragment) OS=Homo sapiens GN=RPL18 PE=1 SV=1	2300.78	0	31	tr|J3QQ67|J3QQ67_HUMAN	1.3489e+08	2.40607e+08	2.33664e+08	9.6654e+07	1.21653e+08	1.1566e+08	2.33664e+08	1.1566e+08	0.29122	0.117242	-1.01454	0.0297619	0.0297619	0.0226772	0.0704728	0.0226772	0.0704728
sp|P55081|MFAP1_HUMAN	P55081	MFAP1	Microfibrillar-associated protein 1 OS=Homo sapiens GN=MFAP1 PE=1 SV=2	213.76	0.00165837	6	sp|P55081|MFAP1_HUMAN	426206	601089	509162	238012	378561	303244	509162	303244	0.170808	0.229398	-0.747647	0.0555556	0.0555556	0.0229361	0.0710761	0.0229361	0.0710761
tr|K7ELG9|K7ELG9_HUMAN	K7ELG9	LSM12	Protein LSM12 homolog OS=Homo sapiens GN=LSM12 PE=1 SV=1	66.18	0.00841121	1	tr|K7ELG9|K7ELG9_HUMAN	14628.9	16285.9	15758.9	12152.7	9348.24	6736.89	15758.9	9348.24	0.0544136	0.28775	-0.7534	0	0	0.0230516	0.0712326	0.0230516	0.0712326
sp|O43795|MYO1B_HUMAN	O43795	MYO1B	Unconventional myosin-Ib OS=Homo sapiens GN=MYO1B PE=1 SV=3	86.42	0.0031185	2	sp|O43795|MYO1B_HUMAN	7140.49	6782.56	9840.48	13143	15441	10720.3	7140.49	13143	0.21105	0.180182	0.880199	0.166667	0	0.0232501	0.0715211	0.0232501	0.0715211
sp|P62899|RL31_HUMAN	P62899	RPL31	60S ribosomal protein L31 OS=Homo sapiens GN=RPL31 PE=1 SV=1	686.24	0	14	sp|P62899|RL31_HUMAN	6.85416e+06	9.01961e+06	6.61539e+06	3.32261e+06	5.01136e+06	5.09001e+06	6.85416e+06	5.01136e+06	0.176691	0.223141	-0.451778	0.0196078	0	0.0232753	0.0715211	0.0232753	0.0715211
sp|P14923|PLAK_HUMAN	P14923	JUP	Junction plakoglobin OS=Homo sapiens GN=JUP PE=1 SV=3	172.36	0	5	sp|P14923|PLAK_HUMAN	83812.6	126605	117493	46227.9	70569.8	72163.8	117493	70569.8	0.206225	0.230774	-0.735451	0.0666667	0	0.0234988	0.0720062	0.0234988	0.0720062
sp|Q9NYV4|CDK12_HUMAN	Q9NYV4	CDK12	Cyclin-dependent kinase 12 OS=Homo sapiens GN=CDK12 PE=1 SV=2	874.76	0	18	sp|Q9NYV4|CDK12_HUMAN	189686	149390	156819	231142	266373	255944	156819	255944	0.129732	0.0720572	0.706731	0.0701754	0	0.0235818	0.0720592	0.0235818	0.0720592
sp|Q86UP2|KTN1_HUMAN	Q86UP2	KTN1	Kinectin OS=Homo sapiens GN=KTN1 PE=1 SV=1	1013.53	0	19	sp|Q86UP2|KTN1_HUMAN	238180	376694	477084	201044	205783	184040	376694	201044	0.329567	0.0580516	-0.905879	0.0869565	0.0434783	0.0238031	0.0725334	0.0238031	0.0725334
sp|P35658|NU214_HUMAN	P35658	NUP214	Nuclear pore complex protein Nup214 OS=Homo sapiens GN=NUP214 PE=1 SV=2	586.94	0	13	sp|P35658|NU214_HUMAN	280554	293207	336510	167220	218790	206199	293207	206199	0.096709	0.136201	-0.507884	0.047619	0	0.0239387	0.0727444	0.0239387	0.0727444
sp|O75683|SURF6_HUMAN	O75683	SURF6	Surfeit locus protein 6 OS=Homo sapiens GN=SURF6 PE=1 SV=3	1212.77	0	15	sp|O75683|SURF6_HUMAN	969166	1.65725e+06	1.5977e+06	927132	755840	700911	1.5977e+06	755840	0.270759	0.148489	-1.07985	0.04	0	0.0242001	0.0733355	0.0242001	0.0733355
sp|P60709|ACTB_HUMAN	P60709	ACTB	Actin, cytoplasmic 1 OS=Homo sapiens GN=ACTB PE=1 SV=1	2811.44	0	30	sp|P60709|ACTB_HUMAN	2.64078e+07	1.91578e+07	3.92731e+07	1.6831e+07	1.3798e+07	1.47667e+07	2.64078e+07	1.47667e+07	0.36024	0.102376	-0.838615	0.00628931	0	0.0244727	0.0739575	0.0244727	0.0739575
sp|P68363|TBA1B_HUMAN	P68363	TUBA1B	Tubulin alpha-1B chain OS=Homo sapiens GN=TUBA1B PE=1 SV=1	2049.35	0	26	sp|P68363|TBA1B_HUMAN	1.15026e+07	8.50598e+06	1.44698e+07	8.15836e+06	5.08062e+06	6.19337e+06	1.15026e+07	6.19337e+06	0.25946	0.240591	-0.893164	0.031746	0.015873	0.0247965	0.07473	0.0247965	0.07473
sp|Q9HB71|CYBP_HUMAN	Q9HB71	CACYBP	Calcyclin-binding protein OS=Homo sapiens GN=CACYBP PE=1 SV=2	243.95	0.00181488	7	sp|Q9HB71|CYBP_HUMAN	119219	164883	104348	262260	171817	226848	119219	226848	0.243628	0.206867	0.928115	0.0833333	0.0833333	0.0248953	0.0748223	0.0248953	0.0748223
sp|Q92522|H1X_HUMAN	Q92522	H1FX	Histone H1x OS=Homo sapiens GN=H1FX PE=1 SV=1	166.1	0.00145138	4	sp|Q92522|H1X_HUMAN	54555.3	113266	272403	31533.7	45907.6	47938.6	113266	45907.6	0.768125	0.213979	-1.30292	0	0	0.0250003	0.0749326	0.0250003	0.0749326
sp|Q3YEC7|RABL6_HUMAN	Q3YEC7	RABL6	Rab-like protein 6 OS=Homo sapiens GN=RABL6 PE=1 SV=2	418.6	0	12	sp|Q3YEC7|RABL6_HUMAN	280828	417742	776936	181867	189252	270228	417742	189252	0.520945	0.229311	-1.1423	0.025641	0	0.0251161	0.0750745	0.0251161	0.0750745
sp|P61254|RL26_HUMAN	P61254	RPL26	60S ribosomal protein L26 OS=Homo sapiens GN=RPL26 PE=1 SV=1	934.78	0	21	sp|P61254|RL26_HUMAN	8.82066e+06	1.12491e+07	1.39072e+07	4.71849e+06	6.73149e+06	8.0194e+06	1.12491e+07	6.73149e+06	0.224635	0.256353	-0.740815	0.025641	0	0.025284	0.0753709	0.025284	0.0753709
sp|Q7Z7K6|CENPV_HUMAN	Q7Z7K6	CENPV	Centromere protein V OS=Homo sapiens GN=CENPV PE=1 SV=1	79.37	0.004995	2	sp|Q7Z7K6|CENPV_HUMAN	13281.6	22365.8	13221	22266.6	43687	28903.6	13281.6	28903.6	0.323053	0.346794	1.12183	0	0	0.0254369	0.0756215	0.0254369	0.0756215
sp|P62081|RS7_HUMAN	P62081	RPS7	40S ribosomal protein S7 OS=Homo sapiens GN=RPS7 PE=1 SV=1	1231.53	0	17	sp|P62081|RS7_HUMAN	2.83598e+06	3.58901e+06	4.16497e+06	1.61884e+06	2.65899e+06	2.01157e+06	3.58901e+06	2.01157e+06	0.188798	0.250539	-0.835265	0.0888889	0.0333333	0.0255068	0.0756241	0.0255068	0.0756241
sp|Q13427|PPIG_HUMAN	Q13427	PPIG	Peptidyl-prolyl cis-trans isomerase G OS=Homo sapiens GN=PPIG PE=1 SV=2	1319.84	0	23	sp|Q13427|PPIG_HUMAN	2.24679e+06	2.75887e+06	2.7124e+06	1.50936e+06	1.78329e+06	1.79504e+06	2.7124e+06	1.78329e+06	0.110076	0.095318	-0.60503	0	0	0.0256844	0.0758823	0.0256844	0.0758823
sp|Q14573|ITPR3_HUMAN	Q14573	ITPR3	Inositol 1,4,5-trisphosphate receptor type 3 OS=Homo sapiens GN=ITPR3 PE=1 SV=2	139.97	0.0012987	4	sp|Q14573|ITPR3_HUMAN	1.95971e+06	5.31829e+06	3.2198e+06	1.23705e+06	1.64754e+06	1.8107e+06	3.2198e+06	1.64754e+06	0.484857	0.188856	-0.966661	0.333333	0	0.0257322	0.0758823	0.0257322	0.0758823
sp|Q15014|MO4L2_HUMAN	Q15014	MORF4L2	Mortality factor 4-like protein 2 OS=Homo sapiens GN=MORF4L2 PE=1 SV=1	274.5	0.00198807	6	sp|Q15014|MO4L2_HUMAN	150301	191153	352632	71426.6	114098	133155	191153	114098	0.46244	0.297552	-0.744453	0	0	0.0258139	0.0759191	0.0258139	0.0759191
tr|E7ERK9|E7ERK9_HUMAN	E7ERK9	EIF2B4	Translation initiation factor eIF-2B subunit delta OS=Homo sapiens GN=EIF2B4 PE=1 SV=1	275.44	0.00199601	6	tr|E7ERK9|E7ERK9_HUMAN	115580	170929	129275	74319.6	89456.4	94639.7	129275	89456.4	0.207999	0.122576	-0.531182	0	0	0.0261379	0.0766664	0.0261379	0.0766664
tr|E9PFR3|E9PFR3_HUMAN	E9PFR3	PPP2R5D	Serine/threonine-protein phosphatase 2A 56 kDa regulatory subunit delta isoform OS=Homo sapiens GN=PPP2R5D PE=1 SV=1	133.03	0.00250941	3	tr|E9PFR3|E9PFR3_HUMAN	32332.8	34931.8	45372.9	18221.4	30127.4	18159.9	34931.8	18221.4	0.183825	0.310864	-0.938905	0.111111	0	0.026602	0.0778196	0.026602	0.0778196
sp|Q99459|CDC5L_HUMAN	Q99459	CDC5L	Cell division cycle 5-like protein OS=Homo sapiens GN=CDC5L PE=1 SV=2	122.75	0.00241838	3	sp|Q99459|CDC5L_HUMAN	44878.5	64592.3	46590.8	28691.6	35794.4	33199.4	46590.8	33199.4	0.209938	0.110378	-0.488888	0	0	0.0267164	0.0779116	0.0267164	0.0779116
sp|P62244|RS15A_HUMAN	P62244	RPS15A	40S ribosomal protein S15a OS=Homo sapiens GN=RPS15A PE=1 SV=2	401.02	0	8	sp|P62244|RS15A_HUMAN	680295	599944	681969	502768	373449	420654	680295	420654	0.0716764	0.15138	-0.693528	0	0	0.0267755	0.0779116	0.0267755	0.0779116
sp|Q8N0T1|CH059_HUMAN	Q8N0T1	C8orf59	Uncharacterized protein C8orf59 OS=Homo sapiens GN=C8orf59 PE=1 SV=4	83	0.00409417	1	sp|Q8N0T1|CH059_HUMAN	49434.2	64137.9	77750.6	24175.1	37551.3	45870.8	64137.9	37551.3	0.22206	0.305184	-0.772316	0	0	0.0273242	0.0790888	0.0273242	0.0790888
sp|P46776|RL27A_HUMAN	P46776	RPL27A	60S ribosomal protein L27a OS=Homo sapiens GN=RPL27A PE=1 SV=2	1009.35	0	12	sp|P46776|RL27A_HUMAN	1.23717e+07	2.34526e+07	1.65337e+07	7.1498e+06	1.18649e+07	9.30156e+06	1.65337e+07	9.30156e+06	0.320714	0.250092	-0.82987	0.015873	0.031746	0.0272893	0.0790888	0.0272893	0.0790888
sp|Q16666|IF16_HUMAN	Q16666	IFI16	Gamma-interferon-inducible protein 16 OS=Homo sapiens GN=IFI16 PE=1 SV=3	861.26	0	18	sp|Q16666|IF16_HUMAN	524722	607260	891147	368194	435632	399358	607260	399358	0.285021	0.0841546	-0.604632	0.047619	0.0634921	0.0275763	0.0796049	0.0275763	0.0796049
sp|P63173|RL38_HUMAN	P63173	RPL38	60S ribosomal protein L38 OS=Homo sapiens GN=RPL38 PE=1 SV=2	445.53	0	7	sp|P63173|RL38_HUMAN	917662	1.26508e+06	983192	601505	779517	637686	983192	637686	0.17492	0.139822	-0.624626	0.0666667	0	0.0276477	0.0796049	0.0276477	0.0796049
sp|P17026|ZNF22_HUMAN	P17026	ZNF22	Zinc finger protein 22 OS=Homo sapiens GN=ZNF22 PE=1 SV=3	704.4	0	11	sp|P17026|ZNF22_HUMAN	1.10045e+06	1.95776e+06	1.94109e+06	670730	1.0752e+06	954752	1.94109e+06	954752	0.294176	0.23069	-1.02367	0	0	0.0278752	0.0800499	0.0278752	0.0800499
sp|Q8IYB5|SMAP1_HUMAN	Q8IYB5	SMAP1	Stromal membrane-associated protein 1 OS=Homo sapiens GN=SMAP1 PE=1 SV=2	215.15	0.00166389	5	sp|Q8IYB5|SMAP1_HUMAN	102499	178859	127065	64433.4	95253.6	75408.4	127065	75408.4	0.286325	0.199341	-0.752773	0	0	0.0283448	0.0811859	0.0283448	0.0811859
sp|Q9Y230|RUVB2_HUMAN	Q9Y230	RUVBL2	RuvB-like 2 OS=Homo sapiens GN=RUVBL2 PE=1 SV=3	103.77	0.00222965	3	sp|Q9Y230|RUVB2_HUMAN	11475.2	9886.37	8272.03	17911.2	14014.3	14067.3	9886.37	14067.3	0.16214	0.145766	0.508834	0.111111	0	0.028716	0.0820351	0.028716	0.0820351
sp|P49790|NU153_HUMAN	P49790	NUP153	Nuclear pore complex protein Nup153 OS=Homo sapiens GN=NUP153 PE=1 SV=2	772.66	0	17	sp|P49790|NU153_HUMAN	310759	285167	605256	194093	221797	205127	310759	205127	0.444255	0.0673777	-0.599277	0.116667	0.0166667	0.0289092	0.082159	0.0289092	0.082159
sp|Q9NR31|SAR1A_HUMAN	Q9NR31	SAR1A	GTP-binding protein SAR1a OS=Homo sapiens GN=SAR1A PE=1 SV=1	502.75	0	5	sp|Q9NR31|SAR1A_HUMAN	163220	253788	282383	126916	157361	124484	253788	126916	0.266844	0.134453	-0.999757	0.185185	0.185185	0.028852	0.082159	0.028852	0.082159
sp|O15198|SMAD9_HUMAN	O15198	SMAD9	Mothers against decapentaplegic homolog 9 OS=Homo sapiens GN=SMAD9 PE=1 SV=1	114.21	0.00234742	2	sp|O15198|SMAD9_HUMAN	21252.8	23038.4	35715.1	18820.6	10042.4	15040.1	23038.4	15040.1	0.295666	0.300879	-0.615228	0	0	0.0291718	0.082691	0.0291718	0.082691
sp|Q9BZI7|REN3B_HUMAN	Q9BZI7	UPF3B	Regulator of nonsense transcripts 3B OS=Homo sapiens GN=UPF3B PE=1 SV=1	530.14	0	12	sp|Q9BZI7|REN3B_HUMAN	333502	374607	340787	202697	253626	251779	340787	251779	0.0627331	0.122378	-0.436709	0.0512821	0.0769231	0.0296983	0.083536	0.0296983	0.083536
sp|Q9BYC9|RM20_HUMAN	Q9BYC9	MRPL20	39S ribosomal protein L20, mitochondrial OS=Homo sapiens GN=MRPL20 PE=1 SV=1	279.78	0.00202429	4	sp|Q9BYC9|RM20_HUMAN	107063	139350	135987	77822.2	91622.4	83198.1	135987	83198.1	0.139251	0.0825985	-0.708848	0	0	0.0296041	0.083536	0.0296041	0.083536
sp|Q9Y570|PPME1_HUMAN	Q9Y570	PPME1	Protein phosphatase methylesterase 1 OS=Homo sapiens GN=PPME1 PE=1 SV=3	132.27	0.00250313	4	sp|Q9Y570|PPME1_HUMAN	26822.3	22857	228224	12539.6	10550.3	11443.7	26822.3	11443.7	1.26779	0.0865564	-1.22887	0.0833333	0	0.0296709	0.083536	0.0296709	0.083536
sp|P49207|RL34_HUMAN	P49207	RPL34	60S ribosomal protein L34 OS=Homo sapiens GN=RPL34 PE=1 SV=3	297.76	0	7	sp|P49207|RL34_HUMAN	3.27003e+06	4.79524e+06	5.27391e+06	1.76392e+06	2.95643e+06	2.88443e+06	4.79524e+06	2.88443e+06	0.235358	0.263786	-0.733317	0	0	0.0299406	0.0839055	0.0299406	0.0839055
sp|Q9UPQ9|TNR6B_HUMAN	Q9UPQ9	TNRC6B	Trinucleotide repeat-containing gene 6B protein OS=Homo sapiens GN=TNRC6B PE=1 SV=4	74.14	0.00580833	1	sp|Q9UPQ9|TNR6B_HUMAN	4696.95	6980.68	8685.67	3059.34	2734.81	5113.78	6980.68	3059.34	0.294846	0.354804	-1.19015	0	0	0.0299826	0.0839055	0.0299826	0.0839055
sp|P36578|RL4_HUMAN	P36578	RPL4	60S ribosomal protein L4 OS=Homo sapiens GN=RPL4 PE=1 SV=5	7060.71	0	98	sp|P36578|RL4_HUMAN	1.56587e+08	2.68517e+08	2.21411e+08	1.05306e+08	1.47894e+08	1.27946e+08	2.21411e+08	1.27946e+08	0.260775	0.167718	-0.79119	0.047619	0.0376984	0.0300697	0.0839349	0.0300697	0.0839349
sp|Q07021|C1QBP_HUMAN	Q07021	C1QBP	Complement component 1 Q subcomponent-binding protein, mitochondrial OS=Homo sapiens GN=C1QBP PE=1 SV=1	145.01	0.00132626	3	sp|Q07021|C1QBP_HUMAN	41401.3	31187.4	25049.3	56589.2	44142.3	55766.7	31187.4	55766.7	0.253802	0.133438	0.83844	0.111111	0	0.0301617	0.0839782	0.0301617	0.0839782
sp|Q8TCJ2|STT3B_HUMAN	Q8TCJ2	STT3B	Dolichyl-diphosphooligosaccharide--protein glycosyltransferase subunit STT3B OS=Homo sapiens GN=STT3B PE=1 SV=1	268.55	0.00194175	6	sp|Q8TCJ2|STT3B_HUMAN	43047	66857	69061.4	130230	85743.1	88785.9	66857	88785.9	0.24181	0.244646	0.409253	0.111111	0	0.0305951	0.0841537	0.0305951	0.0841537
sp|P18615|NELFE_HUMAN	P18615	NELFE	Negative elongation factor E OS=Homo sapiens GN=NELFE PE=1 SV=3	488.2	0	7	sp|P18615|NELFE_HUMAN	74413.7	104395	68884.3	52403.6	55309.6	48808.5	74413.7	52403.6	0.231417	0.0624193	-0.505902	0.0416667	0	0.030685	0.0841537	0.030685	0.0841537
sp|Q8TAD8|SNIP1_HUMAN	Q8TAD8	SNIP1	Smad nuclear-interacting protein 1 OS=Homo sapiens GN=SNIP1 PE=1 SV=1	93.52	0.00213904	3	sp|Q8TAD8|SNIP1_HUMAN	27890.8	36963.9	56938	19637.4	22719.7	24690.7	36963.9	22719.7	0.366046	0.113961	-0.702175	0	0	0.0306573	0.0841537	0.0306573	0.0841537
tr|A0A087WY03|A0A087WY03_HUMAN	A0A087WY03	SREK1	Splicing regulatory glutamine/lysine-rich protein 1 OS=Homo sapiens GN=SREK1 PE=1 SV=1	508.62	0	5	tr|A0A087WY03|A0A087WY03_HUMAN	864445	1.10499e+06	1.64631e+06	611959	609857	815252	1.10499e+06	611959	0.332263	0.173754	-0.852524	0.0909091	0.0606061	0.0305672	0.0841537	0.0305672	0.0841537
tr|A0A0D9SF53|A0A0D9SF53_HUMAN	A0A0D9SF53	DDX3X	ATP-dependent RNA helicase DDX3X OS=Homo sapiens GN=DDX3X PE=1 SV=1	986.32	0	19	tr|A0A0D9SF53|A0A0D9SF53_HUMAN	455392	527869	542587	286429	419058	273450	527869	286429	0.0917723	0.246947	-0.882004	0.047619	0.015873	0.0304012	0.0841537	0.0304012	0.0841537
tr|A0A087WTP3|A0A087WTP3_HUMAN	A0A087WTP3	KHSRP	Far upstream element-binding protein 2 OS=Homo sapiens GN=KHSRP PE=1 SV=1	679.12	0	13	tr|A0A087WTP3|A0A087WTP3_HUMAN	279994	195405	377426	194693	126512	150271	279994	150271	0.320415	0.220215	-0.897827	0.0238095	0	0.0305368	0.0841537	0.0305368	0.0841537
tr|C9JNW5|C9JNW5_HUMAN	C9JNW5	RPL24	60S ribosomal protein L24 OS=Homo sapiens GN=RPL24 PE=1 SV=1	897.07	0	13	tr|C9JNW5|C9JNW5_HUMAN	5.14211e+06	9.07836e+06	7.20113e+06	2.82759e+06	4.91728e+06	4.24229e+06	7.20113e+06	4.24229e+06	0.275725	0.266896	-0.763377	0	0.047619	0.0309134	0.0845685	0.0309134	0.0845685
sp|Q16630|CPSF6_HUMAN	Q16630	CPSF6	Cleavage and polyadenylation specificity factor subunit 6 OS=Homo sapiens GN=CPSF6 PE=1 SV=2	841.35	0	9	sp|Q16630|CPSF6_HUMAN	955528	827052	614369	492815	529916	495428	827052	495428	0.215653	0.0409184	-0.739303	0	0.0222222	0.0312309	0.0852246	0.0312309	0.0852246
sp|Q9Y3Z3|SAMH1_HUMAN	Q9Y3Z3	SAMHD1	Deoxynucleoside triphosphate triphosphohydrolase SAMHD1 OS=Homo sapiens GN=SAMHD1 PE=1 SV=2	89.43	0.00210526	2	sp|Q9Y3Z3|SAMH1_HUMAN	6115.67	5482.29	4522.68	3815.47	3572.16	3302.13	5482.29	3572.16	0.149258	0.0720649	-0.617979	0	0	0.0313845	0.0854312	0.0313845	0.0854312
sp|P37108|SRP14_HUMAN	P37108	SRP14	Signal recognition particle 14 kDa protein OS=Homo sapiens GN=SRP14 PE=1 SV=2	333.13	0	6	sp|P37108|SRP14_HUMAN	602001	797403	845878	368038	551106	487653	797403	487653	0.172501	0.198236	-0.709453	0	0	0.0318969	0.0864447	0.0318969	0.0864447
sp|Q9H1E3|NUCKS_HUMAN	Q9H1E3	NUCKS1	Nuclear ubiquitous casein and cyclin-dependent kinase substrate 1 OS=Homo sapiens GN=NUCKS1 PE=1 SV=1	342.54	0	6	sp|Q9H1E3|NUCKS_HUMAN	141272	196238	229513	121740	117515	114563	196238	117515	0.235771	0.0305871	-0.739764	0.047619	0.047619	0.0319579	0.0864447	0.0319579	0.0864447
sp|Q1KMD3|HNRL2_HUMAN	Q1KMD3	HNRNPUL2	Heterogeneous nuclear ribonucleoprotein U-like protein 2 OS=Homo sapiens GN=HNRNPUL2 PE=1 SV=1	136.71	0.00255754	6	sp|Q1KMD3|HNRL2_HUMAN	75870.3	118372	110273	60872.7	67001.3	63308.6	110273	63308.6	0.222322	0.0484201	-0.800609	0.0555556	0	0.0319932	0.0864447	0.0319932	0.0864447
sp|P81605|DCD_HUMAN	P81605	DCD	Dermcidin OS=Homo sapiens GN=DCD PE=1 SV=2	319.11	0	4	sp|P81605|DCD_HUMAN	646227	283061	274696	202590	133153	219622	283061	202590	0.52857	0.247429	-0.48255	0.047619	0	0.0322807	0.0867939	0.0322807	0.0867939
sp|P49458|SRP09_HUMAN	P49458	SRP9	Signal recognition particle 9 kDa protein OS=Homo sapiens GN=SRP9 PE=1 SV=2	128.93	0.00245399	3	sp|P49458|SRP09_HUMAN	51825	51509.5	40622.9	32396.8	30860.4	33619.6	51509.5	32396.8	0.132923	0.0428151	-0.668987	0	0	0.0322588	0.0867939	0.0322588	0.0867939
sp|P30414|NKTR_HUMAN	P30414	NKTR	NK-tumor recognition protein OS=Homo sapiens GN=NKTR PE=1 SV=2	333.34	0	9	sp|P30414|NKTR_HUMAN	124247	255701	196325	68623.2	120801	111169	196325	111169	0.342696	0.277106	-0.820482	0.1	0.0666667	0.0324025	0.0868445	0.0324025	0.0868445
tr|E7EW05|E7EW05_HUMAN	E7EW05	SDAD1	Protein SDA1 homolog OS=Homo sapiens GN=SDAD1 PE=1 SV=1	340.97	0	10	tr|E7EW05|E7EW05_HUMAN	210907	361011	420509	110539	219000	180153	361011	180153	0.32652	0.323448	-1.00282	0.0333333	0	0.0324578	0.0868445	0.0324578	0.0868445
tr|E9PD53|E9PD53_HUMAN	E9PD53	SMC4	Structural maintenance of chromosomes protein OS=Homo sapiens GN=SMC4 PE=1 SV=1	79.83	0.00501505	2	tr|E9PD53|E9PD53_HUMAN	279229	490336	277872	144629	208129	228670	279229	208129	0.350216	0.22606	-0.42397	0	0	0.0334844	0.0878789	0.0334844	0.0878789
sp|O75534|CSDE1_HUMAN	O75534	CSDE1	Cold shock domain-containing protein E1 OS=Homo sapiens GN=CSDE1 PE=1 SV=2	77.03	0.00493583	3	sp|O75534|CSDE1_HUMAN	17260.4	21634.2	26709.7	15127.9	13508.1	13296.2	21634.2	13508.1	0.216251	0.0716849	-0.679488	0	0	0.0334853	0.0878789	0.0334853	0.0878789
tr|E9PR30|E9PR30_HUMAN	E9PR30	FAU	40S ribosomal protein S30 OS=Homo sapiens GN=FAU PE=1 SV=1	363.04	0	7	tr|E9PR30|E9PR30_HUMAN	7.1497e+06	1.08488e+07	1.33159e+07	5.63402e+06	6.418e+06	6.31866e+06	1.08488e+07	6.31866e+06	0.297328	0.0697066	-0.779847	0.0666667	0.0333333	0.03331	0.0878789	0.03331	0.0878789
tr|A0A0D9SFS2|A0A0D9SFS2_HUMAN	A0A0D9SFS2	TRIP6	Thyroid receptor-interacting protein 6 OS=Homo sapiens GN=TRIP6 PE=1 SV=1	129.91	0.00247219	3	tr|A0A0D9SFS2|A0A0D9SFS2_HUMAN	23903.1	57404.5	27300.8	11240.8	22880.9	15636.9	27300.8	15636.9	0.509342	0.354381	-0.803993	0.111111	0	0.0329764	0.0878789	0.0329764	0.0878789
sp|Q9NVS2|RT18A_HUMAN	Q9NVS2	MRPS18A	28S ribosomal protein S18a, mitochondrial OS=Homo sapiens GN=MRPS18A PE=1 SV=1	272.47	0.00196464	7	sp|Q9NVS2|RT18A_HUMAN	149999	220346	247808	105174	143482	125604	220346	125604	0.244829	0.153651	-0.810892	0	0	0.033295	0.0878789	0.033295	0.0878789
sp|O75083|WDR1_HUMAN	O75083	WDR1	WD repeat-containing protein 1 OS=Homo sapiens GN=WDR1 PE=1 SV=4	1023.63	0	18	sp|O75083|WDR1_HUMAN	883229	623681	1.19571e+06	648111	422018	439498	883229	439498	0.31794	0.249982	-1.00693	0.0384615	0.0641026	0.0334209	0.0878789	0.0334209	0.0878789
sp|Q9UHD8|SEPT9_HUMAN	Q9UHD8	2009-09-01	Septin-9 OS=Homo sapiens GN=SEPT9 PE=1 SV=2	385.78	0	9	sp|Q9UHD8|SEPT9_HUMAN	148075	99481.5	145945	102915	60764.1	71308.5	145945	71308.5	0.209361	0.280033	-1.03328	0.0740741	0	0.0333953	0.0878789	0.0333953	0.0878789
sp|Q9BRJ6|CG050_HUMAN	Q9BRJ6	C7orf50	Uncharacterized protein C7orf50 OS=Homo sapiens GN=C7orf50 PE=1 SV=1	174.35	0.0014881	5	sp|Q9BRJ6|CG050_HUMAN	143053	223388	283543	105092	92329	154691	223388	105092	0.325331	0.280686	-1.0879	0	0	0.0333299	0.0878789	0.0333299	0.0878789
sp|Q9Y3U8|RL36_HUMAN	Q9Y3U8	RPL36	60S ribosomal protein L36 OS=Homo sapiens GN=RPL36 PE=1 SV=3	836.97	0	10	sp|Q9Y3U8|RL36_HUMAN	1.87938e+07	2.38938e+07	1.67551e+07	9.12119e+06	1.48145e+07	1.28872e+07	1.87938e+07	1.28872e+07	0.185579	0.235917	-0.544321	0	0	0.0339457	0.0888745	0.0339457	0.0888745
sp|Q5C9Z4|NOM1_HUMAN	Q5C9Z4	NOM1	Nucleolar MIF4G domain-containing protein 1 OS=Homo sapiens GN=NOM1 PE=1 SV=1	73.18	0.00578592	2	sp|Q5C9Z4|NOM1_HUMAN	2688.16	1657	75875.4	884.087	618.612	589.712	2688.16	618.612	1.59144	0.23264	-2.11951	0.444444	0.444444	0.0345182	0.0901584	0.0345182	0.0901584
tr|A0A0C4DG89|A0A0C4DG89_HUMAN	A0A0C4DG89	DDX46	Probable ATP-dependent RNA helicase DDX46 OS=Homo sapiens GN=DDX46 PE=1 SV=1	2784.37	0	48	tr|A0A0C4DG89|A0A0C4DG89_HUMAN	4.29578e+06	3.50628e+06	3.43789e+06	2.64524e+06	2.47686e+06	2.56296e+06	3.50628e+06	2.56296e+06	0.127257	0.0328692	-0.452131	0.025641	0.025641	0.0347778	0.0901626	0.0347778	0.0901626
sp|P53999|TCP4_HUMAN	P53999	SUB1	Activated RNA polymerase II transcriptional coactivator p15 OS=Homo sapiens GN=SUB1 PE=1 SV=3	681.55	0	12	sp|P53999|TCP4_HUMAN	3.49828e+06	3.57731e+06	3.51509e+06	2.09691e+06	2.56889e+06	2.65201e+06	3.51509e+06	2.56889e+06	0.0117943	0.122738	-0.452413	0	0	0.0349946	0.0901626	0.0349946	0.0901626
sp|P13010|XRCC5_HUMAN	P13010	XRCC5	X-ray repair cross-complementing protein 5 OS=Homo sapiens GN=XRCC5 PE=1 SV=3	529.02	0	10	sp|P13010|XRCC5_HUMAN	220681	205023	328289	142789	175740	148824	220681	148824	0.267001	0.112614	-0.568359	0	0	0.0349736	0.0901626	0.0349736	0.0901626
sp|P33176|KINH_HUMAN	P33176	KIF5B	Kinesin-1 heavy chain OS=Homo sapiens GN=KIF5B PE=1 SV=1	240.31	0.00179856	6	sp|P33176|KINH_HUMAN	58652.2	48267.6	84942.3	44662.6	35845.7	34085.3	58652.2	35845.7	0.295578	0.148369	-0.710384	0.0555556	0	0.0347951	0.0901626	0.0347951	0.0901626
sp|Q8NFC6|BD1L1_HUMAN	Q8NFC6	BOD1L1	Biorientation of chromosomes in cell division protein 1-like 1 OS=Homo sapiens GN=BOD1L1 PE=1 SV=2	111.32	0.0023175	4	sp|Q8NFC6|BD1L1_HUMAN	14414.2	27205.8	33543.5	7666.25	17692.9	10138	27205.8	10138	0.388928	0.441471	-1.42415	0	0	0.035013	0.0901626	0.035013	0.0901626
sp|O95707|RPP29_HUMAN	O95707	POP4	Ribonuclease P protein subunit p29 OS=Homo sapiens GN=POP4 PE=1 SV=2	72.75	0.00576369	1	sp|O95707|RPP29_HUMAN	1968.8	4409.25	6017.43	869.875	552.098	3003.19	4409.25	869.875	0.493371	0.903634	-2.34165	0	0	0.034939	0.0901626	0.034939	0.0901626
sp|Q14444|CAPR1_HUMAN	Q14444	CAPRIN1	Caprin-1 OS=Homo sapiens GN=CAPRIN1 PE=1 SV=2	326.59	0	7	sp|Q14444|CAPR1_HUMAN	184747	180089	135329	123343	108938	95805.9	180089	108938	0.163664	0.125945	-0.725204	0.047619	0	0.0355364	0.0910828	0.0355364	0.0910828
sp|Q15233|NONO_HUMAN	Q15233	NONO	Non-POU domain-containing octamer-binding protein OS=Homo sapiens GN=NONO PE=1 SV=4	975.73	0	15	sp|Q15233|NONO_HUMAN	1.13046e+06	1.42476e+06	1.31757e+06	724979	1.06e+06	750037	1.31757e+06	750037	0.115378	0.220842	-0.812848	0	0	0.0354777	0.0910828	0.0354777	0.0910828
sp|Q6NZI2|PTRF_HUMAN	Q6NZI2	PTRF	Polymerase I and transcript release factor OS=Homo sapiens GN=PTRF PE=1 SV=1	572.62	0	6	sp|Q6NZI2|PTRF_HUMAN	134199	154923	132212	91397.8	102953	97772.2	134199	97772.2	0.0895557	0.0594403	-0.456883	0.0740741	0.037037	0.0356682	0.0911415	0.0356682	0.0911415
sp|Q9BSC4|NOL10_HUMAN	Q9BSC4	NOL10	Nucleolar protein 10 OS=Homo sapiens GN=NOL10 PE=1 SV=1	116.69	0.00235849	4	sp|Q9BSC4|NOL10_HUMAN	41463.8	86946.4	75224.7	22999.9	43009.7	38232.4	75224.7	38232.4	0.347895	0.30075	-0.97641	0.0833333	0	0.0357255	0.0911415	0.0357255	0.0911415
sp|P51148|RAB5C_HUMAN	P51148	RAB5C	Ras-related protein Rab-5C OS=Homo sapiens GN=RAB5C PE=1 SV=2	396.44	0	7	sp|P51148|RAB5C_HUMAN	166257	129869	229085	103362	108364	109717	166257	108364	0.286695	0.031245	-0.617529	0.0833333	0	0.0359776	0.0915718	0.0359776	0.0915718
sp|P38159|RBMX_HUMAN	P38159	RBMX	RNA-binding motif protein, X chromosome OS=Homo sapiens GN=RBMX PE=1 SV=3	140.69	0.00130719	3	sp|P38159|RBMX_HUMAN	25374.2	35247.2	52291.6	18394.8	25052.7	19394.7	35247.2	19394.7	0.361792	0.171396	-0.861848	0	0	0.0361404	0.0917733	0.0361404	0.0917733
sp|Q92576|PHF3_HUMAN	Q92576	PHF3	PHD finger protein 3 OS=Homo sapiens GN=PHF3 PE=1 SV=3	552.56	0	17	sp|Q92576|PHF3_HUMAN	248041	446195	318059	139185	221404	220309	318059	220309	0.2978	0.243534	-0.529765	0.0185185	0.0185185	0.0367937	0.0930016	0.0367937	0.0930016
sp|Q8IYB3|SRRM1_HUMAN	Q8IYB3	SRRM1	Serine/arginine repetitive matrix protein 1 OS=Homo sapiens GN=SRRM1 PE=1 SV=2	1249.09	0	15	sp|Q8IYB3|SRRM1_HUMAN	2.30665e+06	4.76479e+06	7.56185e+06	2.19598e+06	1.6526e+06	2.35814e+06	4.76479e+06	2.19598e+06	0.539062	0.178614	-1.11755	0.0434783	0.0144928	0.0367703	0.0930016	0.0367703	0.0930016
sp|P52292|IMA1_HUMAN	P52292	KPNA2	Importin subunit alpha-1 OS=Homo sapiens GN=KPNA2 PE=1 SV=1	211.52	0.00163934	5	sp|P52292|IMA1_HUMAN	52715.6	53515	97088.7	45221.4	37230.1	32789.5	53515	37230.1	0.37465	0.164001	-0.523474	0.0666667	0	0.0377518	0.0949857	0.0377518	0.0949857
sp|P30740|ILEU_HUMAN	P30740	SERPINB1	Leukocyte elastase inhibitor OS=Homo sapiens GN=SERPINB1 PE=1 SV=1	80.45	0.00504541	2	sp|P30740|ILEU_HUMAN	30227	26691	35190	25329.2	17626.7	16910.2	30227	17626.7	0.139056	0.233904	-0.778077	0.166667	0	0.0376893	0.0949857	0.0376893	0.0949857
tr|H7BXI1|H7BXI1_HUMAN	H7BXI1	ESYT2	Extended synaptotagmin-2 (Fragment) OS=Homo sapiens GN=ESYT2 PE=1 SV=1	82.6	0.00408163	3	tr|H7BXI1|H7BXI1_HUMAN	17201	12940.2	12516	10690.7	5622.69	9409.99	12940.2	9409.99	0.18223	0.30734	-0.459599	0	0	0.0380401	0.0952739	0.0380401	0.0952739
sp|P0DMV8|HS71A_HUMAN	P0DMV8	HSPA1A	Heat shock 70 kDa protein 1A OS=Homo sapiens GN=HSPA1A PE=1 SV=1	1008.1	0	18	sp|P0DMV8|HS71A_HUMAN	686777	503949	762355	489566	337569	406207	686777	406207	0.204078	0.185149	-0.757625	0.0151515	0.0151515	0.0379889	0.0952739	0.0379889	0.0952739
sp|Q16795|NDUA9_HUMAN	Q16795	NDUFA9	NADH dehydrogenase [ubiquinone] 1 alpha subcomplex subunit 9, mitochondrial OS=Homo sapiens GN=NDUFA9 PE=1 SV=2	141.51	0.00131406	4	sp|Q16795|NDUA9_HUMAN	104827	120199	152205	72232.9	96760.7	75707.2	120199	75707.2	0.192226	0.162717	-0.666916	0	0	0.0381421	0.0953117	0.0381421	0.0953117
sp|Q9BVP2|GNL3_HUMAN	Q9BVP2	GNL3	Guanine nucleotide-binding protein-like 3 OS=Homo sapiens GN=GNL3 PE=1 SV=2	1449.46	0	19	sp|Q9BVP2|GNL3_HUMAN	575221	1.08645e+06	1.23267e+06	412640	618327	509861	1.08645e+06	509861	0.357801	0.200336	-1.09144	0.114943	0.045977	0.0382463	0.095355	0.0382463	0.095355
sp|Q9Y696|CLIC4_HUMAN	Q9Y696	CLIC4	Chloride intracellular channel protein 4 OS=Homo sapiens GN=CLIC4 PE=1 SV=4	191.99	0.00155521	4	sp|Q9Y696|CLIC4_HUMAN	77444.3	43045.4	119199	53749.3	25973.1	28438.2	77444.3	28438.2	0.477317	0.426434	-1.44533	0	0	0.0383819	0.095476	0.0383819	0.095476
sp|P61006|RAB8A_HUMAN	P61006	RAB8A	Ras-related protein Rab-8A OS=Homo sapiens GN=RAB8A PE=1 SV=1	330.34	0	5	sp|P61006|RAB8A_HUMAN	69310	63157.8	127527	35207.2	54438.5	50498.8	69310	50498.8	0.409868	0.217462	-0.456814	0.111111	0.166667	0.0385567	0.0956938	0.0385567	0.0956938
sp|P02786|TFR1_HUMAN	P02786	TFRC	Transferrin receptor protein 1 OS=Homo sapiens GN=TFRC PE=1 SV=2	148.81	0.00135135	3	sp|P02786|TFR1_HUMAN	28000.7	16748	21429.8	54698.7	28862.3	34143.2	21429.8	34143.2	0.25625	0.347907	0.67198	0	0	0.0386704	0.0957595	0.0386704	0.0957595
sp|P62979|RS27A_HUMAN	P62979	RPS27A	Ubiquitin-40S ribosomal protein S27a OS=Homo sapiens GN=RPS27A PE=1 SV=2	1516.58	0	18	sp|P62979|RS27A_HUMAN	3.82425e+07	6.87563e+07	5.6762e+07	2.67194e+07	3.77182e+07	3.31348e+07	5.6762e+07	3.31348e+07	0.28162	0.169867	-0.776577	0.0322581	0	0.0389753	0.096297	0.0389753	0.096297
sp|P02765|FETUA_HUMAN	P02765	AHSG	Alpha-2-HS-glycoprotein OS=Homo sapiens GN=AHSG PE=1 SV=1	201.79	0.00159744	4	sp|P02765|FETUA_HUMAN	156523	246956	326877	99681.6	163026	135873	246956	135873	0.350094	0.239194	-0.861991	0	0	0.0392205	0.0966493	0.0392205	0.0966493
sp|Q9UNZ5|L10K_HUMAN	Q9UNZ5	C19orf53	Leydig cell tumor 10 kDa protein homolog OS=Homo sapiens GN=C19orf53 PE=1 SV=1	228.24	0.00171821	5	sp|Q9UNZ5|L10K_HUMAN	120846	240316	276589	72614.9	138655	106177	240316	106177	0.383338	0.312066	-1.17846	0	0.0555556	0.039294	0.0966493	0.039294	0.0966493
sp|P31949|S10AB_HUMAN	P31949	S100A11	Protein S100-A11 OS=Homo sapiens GN=S100A11 PE=1 SV=2	95.46	0.00215285	2	sp|P31949|S10AB_HUMAN	13833	8284.83	7878.26	16462.8	19439.9	13175.1	8284.83	16462.8	0.332726	0.191553	0.990669	0	0	0.0396486	0.0973032	0.0396486	0.0973032
sp|O94776|MTA2_HUMAN	O94776	MTA2	Metastasis-associated protein MTA2 OS=Homo sapiens GN=MTA2 PE=1 SV=1	169.74	0.00147275	6	sp|O94776|MTA2_HUMAN	78070.1	97766.3	115219	53508	67275.9	69019.7	97766.3	67275.9	0.191571	0.134304	-0.539246	0.0555556	0	0.039768	0.0973783	0.039768	0.0973783
sp|P62750|RL23A_HUMAN	P62750	RPL23A	60S ribosomal protein L23a OS=Homo sapiens GN=RPL23A PE=1 SV=1	1731.55	0	25	sp|P62750|RL23A_HUMAN	2.88913e+07	4.36646e+07	6.42479e+07	2.30758e+07	2.52624e+07	2.70922e+07	4.36646e+07	2.52624e+07	0.389412	0.0799747	-0.789474	0	0	0.0399823	0.0976852	0.0399823	0.0976852
sp|Q96ME7|ZN512_HUMAN	Q96ME7	ZNF512	Zinc finger protein 512 OS=Homo sapiens GN=ZNF512 PE=1 SV=2	159.82	0.00141443	4	sp|Q96ME7|ZN512_HUMAN	71466.5	97506.9	73089.4	39455.5	65783.8	48572.7	73089.4	48572.7	0.180803	0.26077	-0.589515	0	0	0.0409716	0.0994957	0.0409716	0.0994957
sp|Q86WX3|AROS_HUMAN	Q86WX3	RPS19BP1	Active regulator of SIRT1 OS=Homo sapiens GN=RPS19BP1 PE=1 SV=1	164.95	0.001443	2	sp|Q86WX3|AROS_HUMAN	49085.4	92735.5	55611.9	19123	48202.3	34623.2	55611.9	34623.2	0.357761	0.428164	-0.683657	0	0	0.0408811	0.0994957	0.0408811	0.0994957
sp|Q08945|SSRP1_HUMAN	Q08945	SSRP1	FACT complex subunit SSRP1 OS=Homo sapiens GN=SSRP1 PE=1 SV=1	544.64	0	12	sp|Q08945|SSRP1_HUMAN	227567	351205	343959	165244	202019	216424	343959	202019	0.225586	0.135648	-0.767746	0	0	0.0409955	0.0994957	0.0409955	0.0994957
sp|P62258|1433E_HUMAN	P62258	YWHAE	14-3-3 protein epsilon OS=Homo sapiens GN=YWHAE PE=1 SV=1	76.1	0.00488759	2	sp|P62258|1433E_HUMAN	763715	1.19771e+06	1.52863e+06	421094	691565	784573	1.19771e+06	691565	0.329747	0.298575	-0.79234	0	0	0.041149	0.0996478	0.041149	0.0996478
sp|Q15717|ELAV1_HUMAN	Q15717	ELAVL1	ELAV-like protein 1 OS=Homo sapiens GN=ELAVL1 PE=1 SV=2	421.69	0	9	sp|Q15717|ELAV1_HUMAN	164514	114142	242798	110013	82089.8	100339	164514	100339	0.37298	0.145459	-0.713336	0	0	0.0414511	0.100158	0.0414511	0.100158
sp|Q8NFH5|NUP53_HUMAN	Q8NFH5	NUP35	Nucleoporin NUP53 OS=Homo sapiens GN=NUP35 PE=1 SV=1	93.06	0.0021322	3	sp|Q8NFH5|NUP53_HUMAN	16794.5	13920.7	67483.6	10753.2	9401.63	8652.11	16794.5	9401.63	0.920456	0.110894	-0.837006	0.111111	0	0.0416945	0.100525	0.0416945	0.100525
tr|F8VYN9|F8VYN9_HUMAN	F8VYN9	ARL1	ADP-ribosylation factor-like protein 1 OS=Homo sapiens GN=ARL1 PE=1 SV=1	161.59	0.00142248	3	tr|F8VYN9|F8VYN9_HUMAN	29941.6	29845.2	38077.4	24915.4	20515.8	21505.3	29941.6	21505.3	0.144852	0.103447	-0.477461	0.25	0.25	0.0421408	0.101378	0.0421408	0.101378
sp|Q9P287|BCCIP_HUMAN	Q9P287	BCCIP	BRCA2 and CDKN1A-interacting protein OS=Homo sapiens GN=BCCIP PE=1 SV=1	102.23	0.00221729	3	sp|Q9P287|BCCIP_HUMAN	29080.1	26647.3	3878.83	50602.3	58285.6	41627.4	26647.3	50602.3	0.699641	0.166178	0.925215	0	0	0.0426021	0.102264	0.0426021	0.102264
sp|Q7KZF4|SND1_HUMAN	Q7KZF4	SND1	Staphylococcal nuclease domain-containing protein 1 OS=Homo sapiens GN=SND1 PE=1 SV=1	77.35	0.0049554	3	sp|Q7KZF4|SND1_HUMAN	7292.31	9894.25	10459.3	7582.75	5154.39	2776.74	9894.25	5154.39	0.183298	0.464689	-0.940787	0.222222	0.111111	0.0438929	0.105132	0.0438929	0.105132
sp|Q9UIG0|BAZ1B_HUMAN	Q9UIG0	BAZ1B	Tyrosine-protein kinase BAZ1B OS=Homo sapiens GN=BAZ1B PE=1 SV=2	170.98	0.0014771	6	sp|Q9UIG0|BAZ1B_HUMAN	43135.4	73519	116686	23546.5	46128.3	40724.2	73519	40724.2	0.475185	0.32042	-0.85223	0.0555556	0	0.0442783	0.105824	0.0442783	0.105824
sp|P19623|SPEE_HUMAN	P19623	SRM	Spermidine synthase OS=Homo sapiens GN=SRM PE=1 SV=1	132.25	0.0025	4	sp|P19623|SPEE_HUMAN	33881.5	25552.2	24801.5	44611.5	36595.4	41737.5	25552.2	41737.5	0.179483	0.0990984	0.707894	0	0	0.0444977	0.105941	0.0444977	0.105941
sp|Q8WWM7|ATX2L_HUMAN	Q8WWM7	ATXN2L	Ataxin-2-like protein OS=Homo sapiens GN=ATXN2L PE=1 SV=2	395.72	0	11	sp|Q8WWM7|ATX2L_HUMAN	128434	118121	207667	88025.2	96515.9	95083.4	128434	95083.4	0.323595	0.0487655	-0.433758	0.0555556	0	0.044617	0.105941	0.044617	0.105941
sp|Q9Y2W1|TR150_HUMAN	Q9Y2W1	THRAP3	Thyroid hormone receptor-associated protein 3 OS=Homo sapiens GN=THRAP3 PE=1 SV=2	820	0	18	sp|Q9Y2W1|TR150_HUMAN	480433	513512	524744	332004	381181	371092	513512	371092	0.0455043	0.0718669	-0.468622	0.030303	0	0.0445802	0.105941	0.0445802	0.105941
sp|Q9H9J2|RM44_HUMAN	Q9H9J2	MRPL44	39S ribosomal protein L44, mitochondrial OS=Homo sapiens GN=MRPL44 PE=1 SV=1	370.35	0	6	sp|Q9H9J2|RM44_HUMAN	268625	332862	303844	202204	230482	203058	303844	203058	0.106597	0.0759048	-0.581436	0	0	0.0450635	0.10677	0.0450635	0.10677
sp|O94913|PCF11_HUMAN	O94913	PCF11	Pre-mRNA cleavage complex 2 protein Pcf11 OS=Homo sapiens GN=PCF11 PE=1 SV=3	104.94	0.00224215	4	sp|O94913|PCF11_HUMAN	37755.5	45950	68402.3	20919.4	34460.7	33454.7	45950	33454.7	0.312934	0.254781	-0.457853	0.0833333	0	0.045193	0.106846	0.045193	0.106846
sp|P55084|ECHB_HUMAN	P55084	HADHB	Trifunctional enzyme subunit beta, mitochondrial OS=Homo sapiens GN=HADHB PE=1 SV=3	265.02	0.00192308	6	sp|P55084|ECHB_HUMAN	79488.1	68297.2	49380.2	43511	44816.2	39863.3	68297.2	43511	0.231556	0.0600769	-0.650446	0.0555556	0	0.0454583	0.107243	0.0454583	0.107243
tr|A0A087WY85|A0A087WY85_HUMAN	A0A087WY85	UBE2D3	Ubiquitin-conjugating enzyme E2 D3 OS=Homo sapiens GN=UBE2D3 PE=1 SV=1	119.45	0.00238379	1	tr|A0A087WY85|A0A087WY85_HUMAN	12596.8	5849.18	606.269	14182.3	23726.1	18873.5	5849.18	18873.5	0.946499	0.25213	1.69006	0	0	0.0459865	0.108256	0.0459865	0.108256
sp|P61247|RS3A_HUMAN	P61247	RPS3A	40S ribosomal protein S3a OS=Homo sapiens GN=RPS3A PE=1 SV=2	1696.06	0	22	sp|P61247|RS3A_HUMAN	6.3337e+06	9.74256e+06	6.99472e+06	3.78729e+06	5.66302e+06	5.22332e+06	6.99472e+06	5.22332e+06	0.235069	0.200559	-0.4213	0.0175439	0.0263158	0.0465095	0.109152	0.0465095	0.109152
sp|P09622|DLDH_HUMAN	P09622	DLD	Dihydrolipoyl dehydrogenase, mitochondrial OS=Homo sapiens GN=DLD PE=1 SV=2	233.45	0.00174825	5	sp|P09622|DLDH_HUMAN	86839.2	79617.4	97495	70748.3	48646.9	61095.7	86839.2	61095.7	0.102219	0.184166	-0.507276	0	0	0.0465662	0.109152	0.0465662	0.109152
sp|P00492|HPRT_HUMAN	P00492	HPRT1	Hypoxanthine-guanine phosphoribosyltransferase OS=Homo sapiens GN=HPRT1 PE=1 SV=2	133.85	0.00251889	3	sp|P00492|HPRT_HUMAN	30762.2	32346.8	39044	25620.7	21498.3	24118.8	32346.8	24118.8	0.129101	0.0878595	-0.423465	0	0	0.0466734	0.10917	0.0466734	0.10917
sp|Q16540|RM23_HUMAN	Q16540	MRPL23	39S ribosomal protein L23, mitochondrial OS=Homo sapiens GN=MRPL23 PE=1 SV=1	632.6	0	11	sp|Q16540|RM23_HUMAN	3.07735e+06	3.99179e+06	3.11588e+06	2.33794e+06	2.47812e+06	2.26856e+06	3.11588e+06	2.33794e+06	0.152337	0.0452067	-0.414405	0.0444444	0	0.0472145	0.109967	0.0472145	0.109967
sp|Q8TDX7|NEK7_HUMAN	Q8TDX7	NEK7	Serine/threonine-protein kinase Nek7 OS=Homo sapiens GN=NEK7 PE=1 SV=1	88.49	0.00209644	3	sp|Q8TDX7|NEK7_HUMAN	69489.1	116660	69440	49855.2	51740.1	57224.1	69489.1	51740.1	0.319828	0.0723112	-0.425502	0	0	0.0471732	0.109967	0.0471732	0.109967
sp|P04083|ANXA1_HUMAN	P04083	ANXA1	Annexin A1 OS=Homo sapiens GN=ANXA1 PE=1 SV=2	283.84	0	4	sp|P04083|ANXA1_HUMAN	139192	57021.2	96099.4	57509.7	50365.6	49134.1	96099.4	50365.6	0.421825	0.0864076	-0.93209	0.0833333	0	0.0474202	0.110212	0.0474202	0.110212
sp|P42704|LPPRC_HUMAN	P42704	LRPPRC	Leucine-rich PPR motif-containing protein, mitochondrial OS=Homo sapiens GN=LRPPRC PE=1 SV=3	148.81	0.00135135	4	sp|P42704|LPPRC_HUMAN	14748.9	8215.95	6723.73	18865.5	13159.8	17200.1	8215.95	17200.1	0.431304	0.178816	1.06591	0.166667	0	0.047868	0.111017	0.047868	0.111017
sp|P47914|RL29_HUMAN	P47914	RPL29	60S ribosomal protein L29 OS=Homo sapiens GN=RPL29 PE=1 SV=2	544.19	0	14	sp|P47914|RL29_HUMAN	5.32483e+07	8.38574e+07	1.28565e+08	4.03516e+07	5.73103e+07	4.43029e+07	8.38574e+07	4.43029e+07	0.427722	0.187509	-0.920538	0.0588235	0.117647	0.0480674	0.111244	0.0480674	0.111244
tr|J3KQ70|J3KQ70_HUMAN	J3KQ70	INO80B-WBP1	HCG2039827, isoform CRA_e OS=Homo sapiens GN=INO80B-WBP1 PE=4 SV=1	112.44	0.002331	2	tr|J3KQ70|J3KQ70_HUMAN	40503.3	63660	58495.1	27023.1	42763.4	32683.2	58495.1	32683.2	0.224201	0.233424	-0.839769	0	0	0.0481918	0.111298	0.0481918	0.111298
sp|P00747|PLMN_HUMAN	P00747	PLG	Plasminogen OS=Homo sapiens GN=PLG PE=1 SV=2	175.33	0	2	sp|P00747|PLMN_HUMAN	90512.4	364855	395859	37456.6	112598	117717	364855	112598	0.592292	0.503418	-1.69614	0	0	0.0498787	0.114951	0.0498787	0.114951
sp|Q7Z6Z7|HUWE1_HUMAN	Q7Z6Z7	HUWE1	E3 ubiquitin-protein ligase HUWE1 OS=Homo sapiens GN=HUWE1 PE=1 SV=3	145.62	0.00133156	4	sp|Q7Z6Z7|HUWE1_HUMAN	14296.3	3612.24	5201.51	23422	12289.1	12179.6	5201.51	12289.1	0.748337	0.404638	1.24038	0.166667	0	0.0503127	0.115709	0.0503127	0.115709
sp|P08621|RU17_HUMAN	P08621	SNRNP70	U1 small nuclear ribonucleoprotein 70 kDa OS=Homo sapiens GN=SNRNP70 PE=1 SV=2	737.17	0	17	sp|P08621|RU17_HUMAN	1.24964e+06	1.37265e+06	1.57681e+06	866247	1.06627e+06	1.01761e+06	1.37265e+06	1.01761e+06	0.118062	0.106079	-0.431778	0	0	0.050552	0.116016	0.050552	0.116016
sp|P35659|DEK_HUMAN	P35659	DEK	Protein DEK OS=Homo sapiens GN=DEK PE=1 SV=1	820.18	0	17	sp|P35659|DEK_HUMAN	1.88928e+06	2.18036e+06	1.70952e+06	1.12508e+06	1.43873e+06	1.45837e+06	1.88928e+06	1.43873e+06	0.123343	0.139485	-0.393047	0.0166667	0	0.0517894	0.118608	0.0517894	0.118608
sp|Q9BX40|LS14B_HUMAN	Q9BX40	LSM14B	Protein LSM14 homolog B OS=Homo sapiens GN=LSM14B PE=1 SV=1	75	0.00584795	2	sp|Q9BX40|LS14B_HUMAN	25120.9	27264.4	15816.4	16436.4	12875.7	13607.2	25120.9	13607.2	0.267698	0.131446	-0.88452	0	0	0.0524601	0.119711	0.0524601	0.119711
sp|Q13523|PRP4B_HUMAN	Q13523	PRPF4B	Serine/threonine-protein kinase PRP4 homolog OS=Homo sapiens GN=PRPF4B PE=1 SV=3	1280.29	0	18	sp|Q13523|PRP4B_HUMAN	1.65957e+06	3.55342e+06	5.78461e+06	1.41319e+06	1.56331e+06	1.87341e+06	3.55342e+06	1.56331e+06	0.563255	0.145178	-1.1846	0.04	0.04	0.0524895	0.119711	0.0524895	0.119711
sp|O60869|EDF1_HUMAN	O60869	EDF1	Endothelial differentiation-related factor 1 OS=Homo sapiens GN=EDF1 PE=1 SV=1	99.64	0.0021978	1	sp|O60869|EDF1_HUMAN	30247.6	71721.2	41099.7	11268.1	34242.4	23387.9	41099.7	23387.9	0.450996	0.500431	-0.813369	0.166667	0	0.0526717	0.119877	0.0526717	0.119877
sp|P62917|RL8_HUMAN	P62917	RPL8	60S ribosomal protein L8 OS=Homo sapiens GN=RPL8 PE=1 SV=2	2480.75	0	36	sp|P62917|RL8_HUMAN	7.21145e+07	9.53259e+07	1.08362e+08	4.55423e+07	6.69156e+07	6.73285e+07	9.53259e+07	6.69156e+07	0.199709	0.207926	-0.510526	0.0363636	0.0121212	0.0532736	0.120996	0.0532736	0.120996
sp|P62820|RAB1A_HUMAN	P62820	RAB1A	Ras-related protein Rab-1A OS=Homo sapiens GN=RAB1A PE=1 SV=3	265.44	0.00192678	3	sp|P62820|RAB1A_HUMAN	95008.1	78017.9	150263	67658.5	70371.4	59076.1	95008.1	67658.5	0.350525	0.0897437	-0.489779	0.0833333	0	0.0536157	0.121521	0.0536157	0.121521
sp|P41250|SYG_HUMAN	P41250	GARS	Glycine--tRNA ligase OS=Homo sapiens GN=GARS PE=1 SV=3	259.93	0.00189753	6	sp|P41250|SYG_HUMAN	65253.7	53773.2	84832	52486.9	42304.6	39567.2	65253.7	42304.6	0.231106	0.152011	-0.625246	0.0952381	0.0952381	0.053816	0.121631	0.053816	0.121631
sp|P23396|RS3_HUMAN	P23396	RPS3	40S ribosomal protein S3 OS=Homo sapiens GN=RPS3 PE=1 SV=2	843.21	0	17	sp|P23396|RS3_HUMAN	1.86189e+06	1.38268e+06	1.97272e+06	1.33402e+06	1.08733e+06	1.13636e+06	1.86189e+06	1.13636e+06	0.180323	0.110122	-0.712349	0.0333333	0	0.0538855	0.121631	0.0538855	0.121631
sp|Q8WXA9|SREK1_HUMAN	Q8WXA9	SREK1	Splicing regulatory glutamine/lysine-rich protein 1 OS=Homo sapiens GN=SREK1 PE=1 SV=1	1676.88	0	19	sp|Q8WXA9|SREK1_HUMAN	2.17939e+06	3.18133e+06	3.93007e+06	1.67747e+06	1.90819e+06	2.23597e+06	3.18133e+06	1.90819e+06	0.283632	0.144625	-0.737425	0.020202	0.0505051	0.0540612	0.121776	0.0540612	0.121776
sp|Q9BWM7|SFXN3_HUMAN	Q9BWM7	SFXN3	Sideroflexin-3 OS=Homo sapiens GN=SFXN3 PE=1 SV=2	104.93	0.00223964	3	sp|Q9BWM7|SFXN3_HUMAN	32746.8	17771.4	46390.4	21060.5	15185.1	14012.6	32746.8	15185.1	0.443138	0.225423	-1.1087	0.111111	0	0.054599	0.122736	0.054599	0.122736
sp|P07437|TBB5_HUMAN	P07437	TUBB	Tubulin beta chain OS=Homo sapiens GN=TUBB PE=1 SV=2	482.72	0	5	sp|P07437|TBB5_HUMAN	4.50886e+06	3.48502e+06	4.82135e+06	3.62096e+06	2.08711e+06	2.70418e+06	4.50886e+06	2.70418e+06	0.163635	0.275237	-0.737571	0.037037	0	0.0557832	0.125142	0.0557832	0.125142
sp|Q15436|SC23A_HUMAN	Q15436	SEC23A	Protein transport protein Sec23A OS=Homo sapiens GN=SEC23A PE=1 SV=2	719.29	0	11	sp|Q15436|SC23A_HUMAN	194479	205400	243715	163723	156607	138339	205400	156607	0.120526	0.0856423	-0.391288	0.111111	0.0444444	0.0560045	0.125381	0.0560045	0.125381
sp|Q7L7X3|TAOK1_HUMAN	Q7L7X3	TAOK1	Serine/threonine-protein kinase TAO1 OS=Homo sapiens GN=TAOK1 PE=1 SV=1	270.15	0.00195312	6	sp|Q7L7X3|TAOK1_HUMAN	51885.7	95600.8	117101	40799.5	47040.7	59950	95600.8	47040.7	0.376801	0.198257	-1.02311	0.047619	0	0.0566623	0.126596	0.0566623	0.126596
sp|Q96TA1|NIBL1_HUMAN	Q96TA1	FAM129B	Niban-like protein 1 OS=Homo sapiens GN=FAM129B PE=1 SV=3	153.3	0.00136986	4	sp|Q96TA1|NIBL1_HUMAN	37481.1	20178.7	28908.3	23187.1	14707	14593.4	28908.3	14707	0.29981	0.281733	-0.974986	0.133333	0	0.057393	0.127968	0.057393	0.127968
sp|Q5JTH9|RRP12_HUMAN	Q5JTH9	RRP12	RRP12-like protein OS=Homo sapiens GN=RRP12 PE=1 SV=2	565.12	0	10	sp|Q5JTH9|RRP12_HUMAN	245857	345805	311353	151645	224221	227896	311353	224221	0.168672	0.213671	-0.473629	0.0444444	0	0.0575829	0.128131	0.0575829	0.128131
sp|Q15286|RAB35_HUMAN	Q15286	RAB35	Ras-related protein Rab-35 OS=Homo sapiens GN=RAB35 PE=1 SV=1	118.14	0.0023753	3	sp|Q15286|RAB35_HUMAN	31787.1	24956.2	28637	22078.4	20717.4	17929.7	28637	20717.4	0.12013	0.104478	-0.467039	0	0	0.0578122	0.128381	0.0578122	0.128381
sp|Q13200|PSMD2_HUMAN	Q13200	PSMD2	26S proteasome non-ATPase regulatory subunit 2 OS=Homo sapiens GN=PSMD2 PE=1 SV=3	296.9	0	7	sp|Q13200|PSMD2_HUMAN	110314	86149.9	159951	84185.2	73557.3	66291.5	110314	73557.3	0.316703	0.120509	-0.584676	0	0	0.0587388	0.130175	0.0587388	0.130175
tr|E9PPJ0|E9PPJ0_HUMAN	E9PPJ0	SF3B2	Splicing factor 3B subunit 2 OS=Homo sapiens GN=SF3B2 PE=1 SV=1	367.41	0	9	tr|E9PPJ0|E9PPJ0_HUMAN	169522	210445	158509	124375	138453	118924	169522	124375	0.152464	0.0791892	-0.446774	0	0	0.0599191	0.132523	0.0599191	0.132523
sp|P48634|PRC2A_HUMAN	P48634	PRRC2A	Protein PRRC2A OS=Homo sapiens GN=PRRC2A PE=1 SV=3	441.59	0	12	sp|P48634|PRC2A_HUMAN	213957	299233	295001	151817	223645	171452	295001	171452	0.178395	0.203632	-0.782912	0.0277778	0	0.0614769	0.135695	0.0614769	0.135695
sp|O14617|AP3D1_HUMAN	O14617	AP3D1	AP-3 complex subunit delta-1 OS=Homo sapiens GN=AP3D1 PE=1 SV=1	1064.4	0	18	sp|O14617|AP3D1_HUMAN	297559	494617	945229	226031	255111	344808	494617	255111	0.573275	0.22488	-0.95519	0.0972222	0.0833333	0.061683	0.135876	0.061683	0.135876
sp|O43583|DENR_HUMAN	O43583	DENR	Density-regulated protein OS=Homo sapiens GN=DENR PE=1 SV=2	211.65	0.00164474	5	sp|O43583|DENR_HUMAN	55668.2	120779	67411	44633.1	50876.5	46989.3	67411	46989.3	0.426917	0.0663755	-0.520649	0	0	0.0620726	0.13646	0.0620726	0.13646
sp|P52907|CAZA1_HUMAN	P52907	CAPZA1	F-actin-capping protein subunit alpha-1 OS=Homo sapiens GN=CAPZA1 PE=1 SV=3	93.15	0.00213447	2	sp|P52907|CAZA1_HUMAN	30466.3	21367.2	34232.5	23613.7	13901.3	17747	30466.3	17747	0.230554	0.265523	-0.779637	0.166667	0	0.0625224	0.137174	0.0625224	0.137174
tr|A0A0C4DGX2|A0A0C4DGX2_HUMAN	A0A0C4DGX2	MRPL22	39S ribosomal protein L22, mitochondrial OS=Homo sapiens GN=MRPL22 PE=1 SV=1	150.43	0.00136054	5	tr|A0A0C4DGX2|A0A0C4DGX2_HUMAN	75308.8	103895	96378.7	58686.8	72473.3	62178.5	96378.7	62178.5	0.16132	0.111218	-0.632299	0	0	0.0627271	0.137349	0.0627271	0.137349
sp|Q01082|SPTB2_HUMAN	Q01082	SPTBN1	Spectrin beta chain, non-erythrocytic 1 OS=Homo sapiens GN=SPTBN1 PE=1 SV=2	258.53	0.00189036	8	sp|Q01082|SPTB2_HUMAN	72924.6	78830.9	44653.8	53050.6	36858.5	31026.1	72924.6	36858.5	0.279021	0.283071	-0.984406	0.0833333	0	0.0637186	0.138965	0.0637186	0.138965
tr|H0Y5D5|H0Y5D5_HUMAN	H0Y5D5	CIZ1	Cip1-interacting zinc finger protein (Fragment) OS=Homo sapiens GN=CIZ1 PE=1 SV=1	76.86	0.00492126	2	tr|H0Y5D5|H0Y5D5_HUMAN	4068.84	6091.47	1974.37	1144.82	2544.34	1986.32	4068.84	1986.32	0.508952	0.372406	-1.03452	0	0.166667	0.0636153	0.138965	0.0636153	0.138965
sp|P36404|ARL2_HUMAN	P36404	ARL2	ADP-ribosylation factor-like protein 2 OS=Homo sapiens GN=ARL2 PE=1 SV=4	98.35	0.00217865	2	sp|P36404|ARL2_HUMAN	19585.1	24800.5	31997.9	15435.1	19111.6	16651	24800.5	16651	0.244793	0.109755	-0.574756	0.166667	0	0.0640374	0.139383	0.0640374	0.139383
sp|P07305|H10_HUMAN	P07305	H1F0	Histone H1.0 OS=Homo sapiens GN=H1F0 PE=1 SV=3	320.83	0	6	sp|P07305|H10_HUMAN	521974	353507	493849	377043	215852	303268	493849	303268	0.19772	0.270125	-0.703478	0.047619	0	0.0648792	0.140936	0.0648792	0.140936
sp|Q8WUF5|IASPP_HUMAN	Q8WUF5	PPP1R13L	RelA-associated inhibitor OS=Homo sapiens GN=PPP1R13L PE=1 SV=4	506.45	0	12	sp|Q8WUF5|IASPP_HUMAN	269911	255975	256842	215199	167074	191528	256842	191528	0.0299252	0.125811	-0.423328	0.0555556	0	0.0652568	0.141476	0.0652568	0.141476
tr|C9JA69|C9JA69_HUMAN	C9JA69	BBX	HMG box transcription factor BBX OS=Homo sapiens GN=BBX PE=1 SV=1	203.76	0.00160514	2	tr|C9JA69|C9JA69_HUMAN	17108.5	25950.5	148060	8221.77	17547.6	14629.7	25950.5	14629.7	1.1488	0.354254	-0.826862	0.111111	0	0.0654042	0.141516	0.0654042	0.141516
sp|Q96PK6|RBM14_HUMAN	Q96PK6	RBM14	RNA-binding protein 14 OS=Homo sapiens GN=RBM14 PE=1 SV=2	1595.55	0	27	sp|Q96PK6|RBM14_HUMAN	2.96109e+06	2.6903e+06	3.0291e+06	1.78762e+06	2.50578e+06	1.96105e+06	2.96109e+06	1.96105e+06	0.0619408	0.179747	-0.594506	0.00980392	0	0.0659725	0.142464	0.0659725	0.142464
tr|Q5R363|Q5R363_HUMAN	Q5R363	SRPK1	SRSF protein kinase 1 OS=Homo sapiens GN=SRPK1 PE=1 SV=2	664.46	0	9	tr|Q5R363|Q5R363_HUMAN	260782	451462	567997	215335	236243	302038	451462	236243	0.363427	0.180118	-0.934332	0.111111	0.133333	0.067398	0.145257	0.067398	0.145257
tr|G3XAI2|G3XAI2_HUMAN	G3XAI2	LAMB1	Laminin subunit beta-1 OS=Homo sapiens GN=LAMB1 PE=1 SV=1	121.17	0.00240096	3	tr|G3XAI2|G3XAI2_HUMAN	11071.7	12923	4914.07	18195.9	17310	12629.2	11071.7	17310	0.435125	0.186423	0.644731	0.333333	0	0.0686983	0.147769	0.0686983	0.147769
sp|Q16698|DECR_HUMAN	Q16698	DECR1	2,4-dienoyl-CoA reductase, mitochondrial OS=Homo sapiens GN=DECR1 PE=1 SV=1	154.79	0.00138504	4	sp|Q16698|DECR_HUMAN	36029.2	31026.6	30358.8	23436.9	23566.8	24950.4	31026.6	23566.8	0.0954396	0.0349732	-0.396748	0.166667	0	0.0692994	0.14877	0.0692994	0.14877
Biognosys|iRT	NA	NA	Kit Fusion	838.28	0	14	Biognosys|iRT	2.04787e+06	3.30152e+06	3.79288e+06	1.75873e+06	2.06396e+06	2.0325e+06	3.30152e+06	2.0325e+06	0.295275	0.0860155	-0.699871	0.0208333	0	0.0696588	0.14925	0.0696588	0.14925
sp|Q9NWT8|AKIP_HUMAN	Q9NWT8	AURKAIP1	Aurora kinase A-interacting protein OS=Homo sapiens GN=AURKAIP1 PE=1 SV=1	81.97	0.00507614	2	sp|Q9NWT8|AKIP_HUMAN	402708	660681	415901	311201	363595	305221	415901	311201	0.294632	0.098311	-0.418394	0	0	0.0700556	0.149341	0.0700556	0.149341
sp|P14868|SYDC_HUMAN	P14868	DARS	Aspartate--tRNA ligase, cytoplasmic OS=Homo sapiens GN=DARS PE=1 SV=2	468.48	0	11	sp|P14868|SYDC_HUMAN	231325	174444	182298	170922	120041	119762	182298	120041	0.157249	0.215158	-0.602775	0.030303	0	0.0702461	0.149341	0.0702461	0.149341
sp|P09132|SRP19_HUMAN	P09132	SRP19	Signal recognition particle 19 kDa protein OS=Homo sapiens GN=SRP19 PE=1 SV=3	166.28	0.00145349	4	sp|P09132|SRP19_HUMAN	44115	35315.6	43582.9	35063.7	22771.6	28619.8	43582.9	28619.8	0.120326	0.213353	-0.60675	0.25	0.0833333	0.0699779	0.149341	0.0699779	0.149341
tr|A0A0A0MSE2|A0A0A0MSE2_HUMAN	A0A0A0MSE2	HADH	Hydroxyacyl-coenzyme A dehydrogenase, mitochondrial OS=Homo sapiens GN=HADH PE=1 SV=1	309.11	0	9	tr|A0A0A0MSE2|A0A0A0MSE2_HUMAN	250660	126608	152532	86438.3	153621	60169.6	152532	86438.3	0.370524	0.481584	-0.819373	0	0	0.0701878	0.149341	0.0701878	0.149341
tr|E9PLK3|E9PLK3_HUMAN	E9PLK3	NPEPPS	Puromycin-sensitive aminopeptidase OS=Homo sapiens GN=NPEPPS PE=1 SV=1	262.57	0.0019084	5	tr|E9PLK3|E9PLK3_HUMAN	78508	53646	82866.8	53527.2	43744.5	49680.9	78508	49680.9	0.219938	0.100612	-0.660149	0.0555556	0.111111	0.0709	0.15044	0.0709	0.15044
sp|P62306|RUXF_HUMAN	P62306	SNRPF	Small nuclear ribonucleoprotein F OS=Homo sapiens GN=SNRPF PE=1 SV=1	129.99	0.00247525	1	sp|P62306|RUXF_HUMAN	43744.3	33611.7	92207.1	32036.5	28844.9	28302	43744.3	28844.9	0.554086	0.0678745	-0.600778	0.166667	0	0.0716485	0.151734	0.0716485	0.151734
sp|Q9Y388|RBMX2_HUMAN	Q9Y388	RBMX2	RNA-binding motif protein, X-linked 2 OS=Homo sapiens GN=RBMX2 PE=1 SV=2	772.6	0	12	sp|Q9Y388|RBMX2_HUMAN	1.10668e+06	1.48065e+06	2.13154e+06	810662	1.06762e+06	1.10132e+06	1.48065e+06	1.06762e+06	0.329713	0.160067	-0.471839	0.0208333	0.0208333	0.0722629	0.152599	0.0722629	0.152599
sp|Q99873|ANM1_HUMAN	Q99873	PRMT1	Protein arginine N-methyltransferase 1 OS=Homo sapiens GN=PRMT1 PE=1 SV=2	75.38	0.00585366	2	sp|Q99873|ANM1_HUMAN	12261.3	8181.45	11092.3	7014.87	8561.19	2746.02	11092.3	7014.87	0.199871	0.493164	-0.661067	0.166667	0.166667	0.0723348	0.152599	0.0723348	0.152599
sp|P29084|T2EB_HUMAN	P29084	GTF2E2	Transcription initiation factor IIE subunit beta OS=Homo sapiens GN=GTF2E2 PE=1 SV=1	68.96	0.00662879	1	sp|P29084|T2EB_HUMAN	3328.99	3960.19	200.941	3377.19	21529.5	6378.33	3328.99	6378.33	0.806296	0.933062	0.938094	0	0	0.0728957	0.15261	0.0728957	0.15261
sp|Q14839|CHD4_HUMAN	Q14839	CHD4	Chromodomain-helicase-DNA-binding protein 4 OS=Homo sapiens GN=CHD4 PE=1 SV=2	513.33	0	9	sp|Q14839|CHD4_HUMAN	251262	219764	529529	166665	209583	178008	251262	178008	0.511155	0.120376	-0.497251	0.030303	0	0.0728969	0.15261	0.0728969	0.15261
sp|P62277|RS13_HUMAN	P62277	RPS13	40S ribosomal protein S13 OS=Homo sapiens GN=RPS13 PE=1 SV=2	503.27	0	10	sp|P62277|RS13_HUMAN	941475	1.27015e+06	696738	479731	760871	613026	941475	613026	0.296794	0.227606	-0.618975	0	0	0.0728239	0.15261	0.0728239	0.15261
sp|P20340|RAB6A_HUMAN	P20340	RAB6A	Ras-related protein Rab-6A OS=Homo sapiens GN=RAB6A PE=1 SV=3	155.5	0.00138696	3	sp|P20340|RAB6A_HUMAN	51181.8	31796.7	50371.3	26389.4	35582.9	26164.7	50371.3	26389.4	0.246694	0.182916	-0.932642	0.111111	0	0.0725801	0.15261	0.0725801	0.15261
sp|P08559|ODPA_HUMAN	P08559	PDHA1	Pyruvate dehydrogenase E1 component subunit alpha, somatic form, mitochondrial OS=Homo sapiens GN=PDHA1 PE=1 SV=3	227.49	0.00171233	6	sp|P08559|ODPA_HUMAN	45634.4	47582.5	39126.6	35347.5	28316.6	33257.9	45634.4	33257.9	0.100377	0.111756	-0.456424	0	0	0.0737452	0.154092	0.0737452	0.154092
sp|Q14258|TRI25_HUMAN	Q14258	TRIM25	E3 ubiquitin/ISG15 ligase TRIM25 OS=Homo sapiens GN=TRIM25 PE=1 SV=2	497.43	0	8	sp|Q14258|TRI25_HUMAN	96687.8	128708	192324	97711.6	86474.6	79297.2	128708	86474.6	0.349614	0.105678	-0.573752	0.037037	0	0.073919	0.154162	0.073919	0.154162
sp|P62424|RL7A_HUMAN	P62424	RPL7A	60S ribosomal protein L7a OS=Homo sapiens GN=RPL7A PE=1 SV=2	2362.96	0	32	sp|P62424|RL7A_HUMAN	2.64912e+07	3.92604e+07	3.8404e+07	1.70535e+07	2.67383e+07	2.59274e+07	3.8404e+07	2.59274e+07	0.205595	0.231189	-0.566782	0.0392157	0.0392157	0.0747405	0.155319	0.0747405	0.155319
tr|H7C0N4|H7C0N4_HUMAN	H7C0N4	SF1	Splicing factor 1 (Fragment) OS=Homo sapiens GN=SF1 PE=1 SV=1	100.53	0.00220507	2	tr|H7C0N4|H7C0N4_HUMAN	44689.1	66319.5	50238.2	28689.8	48087.9	31513.1	50238.2	31513.1	0.209017	0.290328	-0.672831	0	0	0.0747571	0.155319	0.0747571	0.155319
sp|O75909|CCNK_HUMAN	O75909	CCNK	Cyclin-K OS=Homo sapiens GN=CCNK PE=1 SV=2	68.89	0.00662252	2	sp|O75909|CCNK_HUMAN	12828.3	9592.04	13312.8	18038.3	14947	16198.6	12828.3	16198.6	0.169831	0.0948453	0.33654	0.333333	0	0.0783025	0.162174	0.0783025	0.162174
tr|A0A087WXF8|A0A087WXF8_HUMAN	A0A087WXF8	ZCCHC17	Nucleolar protein of 40 kDa OS=Homo sapiens GN=ZCCHC17 PE=1 SV=1	675.63	0	12	tr|A0A087WXF8|A0A087WXF8_HUMAN	1.09718e+06	1.61705e+06	1.9154e+06	911470	1.08805e+06	1.09304e+06	1.61705e+06	1.08805e+06	0.268323	0.100324	-0.571614	0	0	0.0783523	0.162174	0.0783523	0.162174
sp|Q13443|ADAM9_HUMAN	Q13443	ADAM9	Disintegrin and metalloproteinase domain-containing protein 9 OS=Homo sapiens GN=ADAM9 PE=1 SV=1	139.22	0.00129366	3	sp|Q13443|ADAM9_HUMAN	8721.25	4600.66	19023.5	18512.5	16240.4	19312.2	8721.25	18512.5	0.689024	0.0884291	1.0859	0.222222	0	0.0789765	0.163095	0.0789765	0.163095
sp|P35268|RL22_HUMAN	P35268	RPL22	60S ribosomal protein L22 OS=Homo sapiens GN=RPL22 PE=1 SV=2	637.43	0	8	sp|P35268|RL22_HUMAN	6.1337e+06	8.9679e+06	8.17226e+06	3.51861e+06	6.52901e+06	5.47786e+06	8.17226e+06	5.47786e+06	0.188428	0.295229	-0.577122	0	0	0.0790942	0.163095	0.0790942	0.163095
sp|P24752|THIL_HUMAN	P24752	ACAT1	Acetyl-CoA acetyltransferase, mitochondrial OS=Homo sapiens GN=ACAT1 PE=1 SV=1	367.44	0	5	sp|P24752|THIL_HUMAN	42392.4	25306.2	14292.4	44679	49766.7	36822.1	25306.2	44679	0.518068	0.149041	0.820107	0.111111	0.111111	0.0793968	0.163411	0.0793968	0.163411
sp|O76094|SRP72_HUMAN	O76094	SRP72	Signal recognition particle subunit SRP72 OS=Homo sapiens GN=SRP72 PE=1 SV=3	644.26	0	13	sp|O76094|SRP72_HUMAN	93787.8	146454	298072	280901	274547	295857	146454	280901	0.591074	0.0385545	0.939611	0.104167	0.0416667	0.0796059	0.163535	0.0796059	0.163535
sp|P05121|PAI1_HUMAN	P05121	SERPINE1	Plasminogen activator inhibitor 1 OS=Homo sapiens GN=SERPINE1 PE=1 SV=1	100.83	0.00220751	2	sp|P05121|PAI1_HUMAN	10751	14955.5	10830.8	19397.3	15158.3	16253.9	10830.8	16253.9	0.197448	0.12992	0.585638	0	0	0.0798991	0.163831	0.0798991	0.163831
sp|P09874|PARP1_HUMAN	P09874	PARP1	Poly [ADP-ribose] polymerase 1 OS=Homo sapiens GN=PARP1 PE=1 SV=4	349.8	0	6	sp|P09874|PARP1_HUMAN	74015.9	137483	108881	66763.9	83256.8	57192.6	108881	66763.9	0.297632	0.190881	-0.705617	0.0952381	0.142857	0.0801443	0.164027	0.0801443	0.164027
tr|G3V1A4|G3V1A4_HUMAN	G3V1A4	CFL1	Cofilin 1 (Non-muscle), isoform CRA_a OS=Homo sapiens GN=CFL1 PE=1 SV=1	978.32	0	14	tr|G3V1A4|G3V1A4_HUMAN	2.182e+06	2.09763e+06	3.08126e+06	1.6709e+06	1.77905e+06	1.76931e+06	2.182e+06	1.76931e+06	0.222191	0.0343884	-0.302464	0	0	0.0809401	0.16504	0.0809401	0.16504
sp|P61960|UFM1_HUMAN	P61960	UFM1	Ubiquitin-fold modifier 1 OS=Homo sapiens GN=UFM1 PE=1 SV=1	72.89	0.00576923	2	sp|P61960|UFM1_HUMAN	33843.3	51684	53538.1	23365.3	34145.4	35278	51684	34145.4	0.234605	0.212589	-0.598025	0.166667	0	0.0808955	0.16504	0.0808955	0.16504
sp|Q9Y3C1|NOP16_HUMAN	Q9Y3C1	NOP16	Nucleolar protein 16 OS=Homo sapiens GN=NOP16 PE=1 SV=2	426.42	0	10	sp|Q9Y3C1|NOP16_HUMAN	239421	360095	245836	140970	223604	206483	245836	206483	0.240948	0.229127	-0.251672	0	0	0.0827332	0.168336	0.0827332	0.168336
sp|Q6P1L8|RM14_HUMAN	Q6P1L8	MRPL14	39S ribosomal protein L14, mitochondrial OS=Homo sapiens GN=MRPL14 PE=1 SV=1	135.44	0.00254453	2	sp|Q6P1L8|RM14_HUMAN	6088.39	11259.8	5012.03	3536.55	5080.47	4583.23	6088.39	4583.23	0.448126	0.179108	-0.409697	0.166667	0	0.0830173	0.168336	0.0830173	0.168336
sp|Q9BYD2|RM09_HUMAN	Q9BYD2	MRPL9	39S ribosomal protein L9, mitochondrial OS=Homo sapiens GN=MRPL9 PE=1 SV=2	218.13	0.00168067	3	sp|Q9BYD2|RM09_HUMAN	28640.9	53011.5	40033.3	18014.1	30553.1	28708.7	40033.3	28708.7	0.300625	0.262828	-0.47971	0.2	0.133333	0.0829579	0.168336	0.0829579	0.168336
sp|Q7Z4V5|HDGR2_HUMAN	Q7Z4V5	HDGFRP2	Hepatoma-derived growth factor-related protein 2 OS=Homo sapiens GN=HDGFRP2 PE=1 SV=1	133.25	0.00251256	3	sp|Q7Z4V5|HDGR2_HUMAN	26839.2	33751.9	36132.6	24399	21421.4	24826.7	33751.9	24399	0.149725	0.0787691	-0.468151	0.25	0.25	0.0833555	0.16871	0.0833555	0.16871
sp|O00567|NOP56_HUMAN	O00567	NOP56	Nucleolar protein 56 OS=Homo sapiens GN=NOP56 PE=1 SV=4	1039.77	0	17	sp|O00567|NOP56_HUMAN	334285	442755	529625	518147	609108	749744	442755	609108	0.224699	0.186493	0.460189	0.0952381	0.015873	0.0839531	0.169429	0.0839531	0.169429
sp|Q9BRX9|WDR83_HUMAN	Q9BRX9	WDR83	WD repeat domain-containing protein 83 OS=Homo sapiens GN=WDR83 PE=1 SV=1	316.3	0	6	sp|Q9BRX9|WDR83_HUMAN	70393.8	150460	119506	48282.1	72221.3	83759	119506	72221.3	0.355873	0.265777	-0.726586	0	0	0.0840193	0.169429	0.0840193	0.169429
sp|Q15149|PLEC_HUMAN	Q15149	PLEC	Plectin OS=Homo sapiens GN=PLEC PE=1 SV=3	7770.85	0	153	sp|Q15149|PLEC_HUMAN	2.89087e+06	717816	3.26407e+06	1.27079e+06	560280	775858	2.89087e+06	775858	0.600225	0.419219	-1.89764	0.0571429	0.0342857	0.0842834	0.169649	0.0842834	0.169649
sp|P62633|CNBP_HUMAN	P62633	CNBP	Cellular nucleic acid-binding protein OS=Homo sapiens GN=CNBP PE=1 SV=1	231.21	0.00172712	4	sp|P62633|CNBP_HUMAN	45284.2	93794	79048.3	37605.2	55558.4	41704.3	79048.3	41704.3	0.342029	0.20927	-0.922538	0	0	0.0859767	0.172741	0.0859767	0.172741
tr|A0A0B4J220|A0A0B4J220_HUMAN	A0A0B4J220	C11orf98	Chromosome 11 open reading frame 48, isoform CRA_c OS=Homo sapiens GN=C11orf98 PE=1 SV=1	1188.66	0	13	tr|A0A0B4J220|A0A0B4J220_HUMAN	6.12552e+06	8.45575e+06	8.05467e+06	4.49976e+06	5.73118e+06	6.00077e+06	8.05467e+06	5.73118e+06	0.165112	0.147899	-0.490994	0.0246914	0.0246914	0.0863455	0.173164	0.0863455	0.173164
sp|P15880|RS2_HUMAN	P15880	RPS2	40S ribosomal protein S2 OS=Homo sapiens GN=RPS2 PE=1 SV=2	692.04	0	14	sp|P15880|RS2_HUMAN	754455	875753	738324	511768	713058	512019	754455	512019	0.0951506	0.20061	-0.559239	0.0833333	0.1	0.0872723	0.174704	0.0872723	0.174704
sp|O15145|ARPC3_HUMAN	O15145	ARPC3	Actin-related protein 2/3 complex subunit 3 OS=Homo sapiens GN=ARPC3 PE=1 SV=3	71.8	0.00573614	2	sp|O15145|ARPC3_HUMAN	20488.3	17026.4	25715	12742.5	19976.7	7762.96	20488.3	12742.5	0.207533	0.455123	-0.685153	0	0	0.0881663	0.175852	0.0881663	0.175852
tr|K7EP90|K7EP90_HUMAN	K7EP90	RBM42	RNA-binding protein 42 OS=Homo sapiens GN=RBM42 PE=1 SV=1	163.93	0.00143472	4	tr|K7EP90|K7EP90_HUMAN	26266.3	44434.4	62029.1	16347.7	35813.9	23465.5	44434.4	23465.5	0.404177	0.390715	-0.921139	0.25	0.25	0.0880066	0.175852	0.0880066	0.175852
sp|Q9BZE1|RM37_HUMAN	Q9BZE1	MRPL37	39S ribosomal protein L37, mitochondrial OS=Homo sapiens GN=MRPL37 PE=1 SV=2	157.74	0.00140252	3	sp|Q9BZE1|RM37_HUMAN	57828.7	69054.3	54147.2	48720.7	45833.9	39606.6	57828.7	45833.9	0.128683	0.104157	-0.335371	0	0	0.0886303	0.176456	0.0886303	0.176456
sp|O00232|PSD12_HUMAN	O00232	PSMD12	26S proteasome non-ATPase regulatory subunit 12 OS=Homo sapiens GN=PSMD12 PE=1 SV=3	156.53	0.00139276	2	sp|O00232|PSD12_HUMAN	26315.6	18767.5	67336.5	17387.1	18415.2	16647.7	26315.6	17387.1	0.697466	0.0507726	-0.597898	0.111111	0	0.0890439	0.176959	0.0890439	0.176959
sp|Q02878|RL6_HUMAN	Q02878	RPL6	60S ribosomal protein L6 OS=Homo sapiens GN=RPL6 PE=1 SV=3	1725.39	0	27	sp|Q02878|RL6_HUMAN	7.90469e+06	1.11337e+07	2.3959e+07	6.55032e+06	7.54007e+06	8.27457e+06	1.11337e+07	7.54007e+06	0.592481	0.116066	-0.562286	0.0793651	0.103175	0.0897081	0.177956	0.0897081	0.177956
sp|Q16629|SRSF7_HUMAN	Q16629	SRSF7	Serine/arginine-rich splicing factor 7 OS=Homo sapiens GN=SRSF7 PE=1 SV=1	451.35	0	7	sp|Q16629|SRSF7_HUMAN	798743	781921	419627	1.2197e+06	851391	910255	781921	910255	0.321241	0.199091	0.219248	0.138889	0.111111	0.0918376	0.181852	0.0918376	0.181852
sp|Q9Y5B9|SP16H_HUMAN	Q9Y5B9	SUPT16H	FACT complex subunit SPT16 OS=Homo sapiens GN=SUPT16H PE=1 SV=1	105.54	0.00224972	3	sp|Q9Y5B9|SP16H_HUMAN	41688.8	49704	72577.9	24259.9	48392.1	33238.2	49704	33238.2	0.293268	0.345558	-0.580518	0	0	0.0921398	0.182121	0.0921398	0.182121
tr|E7EQT4|E7EQT4_HUMAN	E7EQT4	ACIN1	Apoptotic chromatin condensation inducer in the nucleus OS=Homo sapiens GN=ACIN1 PE=1 SV=2	428.77	0	7	tr|E7EQT4|E7EQT4_HUMAN	168956	172205	160009	110988	130563	139517	168956	130563	0.037806	0.114861	-0.371898	0.0333333	0	0.0942717	0.186	0.0942717	0.186
tr|B0QZ18|B0QZ18_HUMAN	B0QZ18	CPNE1	Copine-1 OS=Homo sapiens GN=CPNE1 PE=1 SV=1	309.33	0	5	tr|B0QZ18|B0QZ18_HUMAN	28196.7	27324	23424.3	44046.3	32379.6	31937.7	27324	32379.6	0.0965684	0.190106	0.244917	0.166667	0	0.0946499	0.186411	0.0946499	0.186411
sp|O95782|AP2A1_HUMAN	O95782	AP2A1	AP-2 complex subunit alpha-1 OS=Homo sapiens GN=AP2A1 PE=1 SV=3	225.1	0.00170648	7	sp|O95782|AP2A1_HUMAN	58651	66123.7	96852.5	56621.3	49629.9	47888.9	66123.7	49629.9	0.274057	0.0899536	-0.41396	0.190476	0.0952381	0.0949086	0.186586	0.0949086	0.186586
sp|P30085|KCY_HUMAN	P30085	CMPK1	UMP-CMP kinase OS=Homo sapiens GN=CMPK1 PE=1 SV=3	598.58	0	9	sp|P30085|KCY_HUMAN	135854	122905	203003	107720	112161	101592	135854	107720	0.279344	0.0495262	-0.334765	0.153846	0.205128	0.0951452	0.186716	0.0951452	0.186716
sp|P26641|EF1G_HUMAN	P26641	EEF1G	Elongation factor 1-gamma OS=Homo sapiens GN=EEF1G PE=1 SV=3	505.35	0	11	sp|P26641|EF1G_HUMAN	357095	278376	287158	576804	389079	359793	287158	389079	0.140265	0.266471	0.438221	0.0888889	0.0666667	0.0959111	0.187883	0.0959111	0.187883
tr|D6RF35|D6RF35_HUMAN	D6RF35	GC	Vitamin D-binding protein OS=Homo sapiens GN=GC PE=1 SV=1	266.02	0.0019305	5	tr|D6RF35|D6RF35_HUMAN	206123	353366	250997	146100	199073	206585	250997	199073	0.279347	0.17925	-0.334369	0	0	0.0968423	0.189369	0.0968423	0.189369
sp|Q9Y237|PIN4_HUMAN	Q9Y237	PIN4	Peptidyl-prolyl cis-trans isomerase NIMA-interacting 4 OS=Homo sapiens GN=PIN4 PE=1 SV=1	83.43	0.00411523	1	sp|Q9Y237|PIN4_HUMAN	4931.13	9678.67	5203.54	4011	5494.45	2298.66	5203.54	4011	0.403643	0.406451	-0.375532	0	0	0.09796	0.190874	0.09796	0.190874
sp|Q09666|AHNK_HUMAN	Q09666	AHNAK	Neuroblast differentiation-associated protein AHNAK OS=Homo sapiens GN=AHNAK PE=1 SV=2	6157.15	0	134	sp|Q09666|AHNK_HUMAN	4.25748e+06	3.23177e+06	3.58637e+06	3.57352e+06	2.10856e+06	2.1872e+06	3.58637e+06	2.1872e+06	0.141103	0.314144	-0.713437	0.0333333	0.0208333	0.0979584	0.190874	0.0979584	0.190874
sp|Q07666|KHDR1_HUMAN	Q07666	KHDRBS1	KH domain-containing, RNA-binding, signal transduction-associated protein 1 OS=Homo sapiens GN=KHDRBS1 PE=1 SV=1	373.43	0	8	sp|Q07666|KHDR1_HUMAN	550719	823349	1.04533e+06	407442	656139	516554	823349	516554	0.307191	0.236674	-0.672586	0	0	0.0982162	0.191034	0.0982162	0.191034
sp|O43809|CPSF5_HUMAN	O43809	NUDT21	Cleavage and polyadenylation specificity factor subunit 5 OS=Homo sapiens GN=NUDT21 PE=1 SV=1	166.54	0.00145773	4	sp|O43809|CPSF5_HUMAN	213483	213146	186645	160643	173259	129081	213146	160643	0.0753286	0.147455	-0.407982	0.0666667	0	0.101363	0.196805	0.101363	0.196805
sp|Q15427|SF3B4_HUMAN	Q15427	SF3B4	Splicing factor 3B subunit 4 OS=Homo sapiens GN=SF3B4 PE=1 SV=1	280.17	0.0020284	4	sp|Q15427|SF3B4_HUMAN	51215.9	59435.3	76973.9	40871.9	45487.4	49786.8	59435.3	45487.4	0.210372	0.098242	-0.385852	0	0	0.102522	0.197671	0.102522	0.197671
sp|Q9BRR8|GPTC1_HUMAN	Q9BRR8	GPATCH1	G patch domain-containing protein 1 OS=Homo sapiens GN=GPATCH1 PE=1 SV=1	642.1	0	18	sp|Q9BRR8|GPTC1_HUMAN	186917	290575	295678	157784	180943	203108	290575	180943	0.238135	0.125485	-0.683374	0.133333	0.166667	0.102529	0.197671	0.102529	0.197671
sp|P18583|SON_HUMAN	P18583	SON	Protein SON OS=Homo sapiens GN=SON PE=1 SV=4	879.99	0	17	sp|P18583|SON_HUMAN	267892	449012	691450	257247	249811	321438	449012	257247	0.452693	0.142606	-0.803599	0.126984	0.111111	0.102394	0.197671	0.102394	0.197671
sp|Q9P2E9|RRBP1_HUMAN	Q9P2E9	RRBP1	Ribosome-binding protein 1 OS=Homo sapiens GN=RRBP1 PE=1 SV=4	262.41	0.00190476	5	sp|Q9P2E9|RRBP1_HUMAN	79184.8	160140	152834	63867.4	97334.7	84701.8	152834	84701.8	0.342563	0.206182	-0.851503	0	0	0.102396	0.197671	0.102396	0.197671
tr|C9J6P4|C9J6P4_HUMAN	C9J6P4	ZC3HAV1	Zinc finger CCCH-type antiviral protein 1 OS=Homo sapiens GN=ZC3HAV1 PE=1 SV=1	133.01	0.00250627	2	tr|C9J6P4|C9J6P4_HUMAN	6483.3	5007.62	9866.25	4865.49	5016.66	4282.52	6483.3	4865.49	0.349895	0.0821032	-0.414144	0	0	0.10382	0.199809	0.10382	0.199809
sp|Q8NEJ9|NGDN_HUMAN	Q8NEJ9	NGDN	Neuroguidin OS=Homo sapiens GN=NGDN PE=1 SV=1	129.82	0.00246914	2	sp|Q8NEJ9|NGDN_HUMAN	9768.12	18525	8640.37	13347.5	24506.3	19680.2	9768.12	19680.2	0.439505	0.291809	1.0106	0	0	0.105125	0.201965	0.105125	0.201965
sp|Q9UDY2|ZO2_HUMAN	Q9UDY2	TJP2	Tight junction protein ZO-2 OS=Homo sapiens GN=TJP2 PE=1 SV=2	255.22	0.0018797	8	sp|Q9UDY2|ZO2_HUMAN	49972.4	52009.2	85995.8	48140.8	44147.9	35413.7	52009.2	44147.9	0.32295	0.152911	-0.236422	0.0833333	0	0.107117	0.205433	0.107117	0.205433
sp|P35998|PRS7_HUMAN	P35998	PSMC2	26S protease regulatory subunit 7 OS=Homo sapiens GN=PSMC2 PE=1 SV=3	175.36	0.00149031	3	sp|P35998|PRS7_HUMAN	28981.6	16181.3	27229.4	25318.1	10892.7	8477.12	27229.4	10892.7	0.287597	0.611323	-1.3218	0	0	0.107494	0.205796	0.107494	0.205796
sp|Q8WX93|PALLD_HUMAN	Q8WX93	PALLD	Palladin OS=Homo sapiens GN=PALLD PE=1 SV=3	171.29	0.00147929	5	sp|Q8WX93|PALLD_HUMAN	35915.8	33414.6	21276.6	42168.7	43033.8	38311.9	33414.6	42168.7	0.259265	0.0610607	0.335693	0	0	0.108082	0.206201	0.108082	0.206201
sp|P31942|HNRH3_HUMAN	P31942	HNRNPH3	Heterogeneous nuclear ribonucleoprotein H3 OS=Homo sapiens GN=HNRNPH3 PE=1 SV=2	157.72	0.00140056	3	sp|P31942|HNRH3_HUMAN	38125.1	58790	59639.6	28770	41967.1	38601.4	58790	38601.4	0.233469	0.188152	-0.606919	0	0	0.107928	0.206201	0.107928	0.206201
sp|Q9Y678|COPG1_HUMAN	Q9Y678	COPG1	Coatomer subunit gamma-1 OS=Homo sapiens GN=COPG1 PE=1 SV=1	438.65	0	7	sp|Q9Y678|COPG1_HUMAN	51590	25529.8	22720	68933.7	40225.4	44898.9	25529.8	44898.9	0.47834	0.299963	0.814497	0.125	0.0416667	0.109062	0.20771	0.109062	0.20771
sp|P62851|RS25_HUMAN	P62851	RPS25	40S ribosomal protein S25 OS=Homo sapiens GN=RPS25 PE=1 SV=1	480.76	0	11	sp|P62851|RS25_HUMAN	6.98808e+06	1.03931e+07	8.53855e+06	4.70198e+06	6.89652e+06	6.97337e+06	8.53855e+06	6.89652e+06	0.197314	0.208343	-0.308123	0.025641	0	0.110189	0.20877	0.110189	0.20877
sp|P14678|RSMB_HUMAN	P14678	SNRPB	Small nuclear ribonucleoprotein-associated proteins B and B' OS=Homo sapiens GN=SNRPB PE=1 SV=2	244.19	0.00182149	4	sp|P14678|RSMB_HUMAN	75739.7	65037.3	75580	50948.8	63302.8	51059.1	75580	51059.1	0.0850459	0.128866	-0.565834	0.333333	0.2	0.109897	0.20877	0.109897	0.20877
sp|P26639|SYTC_HUMAN	P26639	TARS	Threonine--tRNA ligase, cytoplasmic OS=Homo sapiens GN=TARS PE=1 SV=3	69.18	0.00663507	2	sp|P26639|SYTC_HUMAN	14744.9	9966.17	5212.68	7594.82	5174.82	3865.89	9966.17	5174.82	0.477825	0.34117	-0.94553	0.166667	0.166667	0.110106	0.20877	0.110106	0.20877
sp|Q15911|ZFHX3_HUMAN	Q15911	ZFHX3	Zinc finger homeobox protein 3 OS=Homo sapiens GN=ZFHX3 PE=1 SV=2	67.55	0.00658514	3	sp|Q15911|ZFHX3_HUMAN	33117	38788	42189.6	21667.8	36359.9	25515.9	38788	25515.9	0.120514	0.27358	-0.604214	0	0	0.111654	0.211181	0.111654	0.211181
sp|P67936|TPM4_HUMAN	P67936	TPM4	Tropomyosin alpha-4 chain OS=Homo sapiens GN=TPM4 PE=1 SV=3	92.1	0.00212089	4	sp|P67936|TPM4_HUMAN	54551.1	26866.8	85689.9	115432	65933.8	86337.4	54551.1	86337.4	0.528314	0.27877	0.662378	0	0	0.112108	0.211495	0.112108	0.211495
sp|P84095|RHOG_HUMAN	P84095	RHOG	Rho-related GTP-binding protein RhoG OS=Homo sapiens GN=RHOG PE=1 SV=1	340.98	0	8	sp|P84095|RHOG_HUMAN	131806	151463	141450	112216	108471	109727	141450	109727	0.0694308	0.0173064	-0.366379	0.0416667	0	0.112206	0.211495	0.112206	0.211495
sp|Q9UHB6|LIMA1_HUMAN	Q9UHB6	LIMA1	LIM domain and actin-binding protein 1 OS=Homo sapiens GN=LIMA1 PE=1 SV=1	85.19	0.00414508	4	sp|Q9UHB6|LIMA1_HUMAN	16177.9	7394.05	10462.5	23441.7	14651.3	13780.2	10462.5	14651.3	0.392944	0.309083	0.485793	0.0833333	0	0.113408	0.212881	0.113408	0.212881
sp|Q13247|SRSF6_HUMAN	Q13247	SRSF6	Serine/arginine-rich splicing factor 6 OS=Homo sapiens GN=SRSF6 PE=1 SV=2	219.88	0.00169205	5	sp|Q13247|SRSF6_HUMAN	137812	142793	166203	114590	124093	104707	142793	114590	0.101786	0.084688	-0.317445	0	0	0.113215	0.212881	0.113215	0.212881
sp|Q3KQU3|MA7D1_HUMAN	Q3KQU3	MAP7D1	MAP7 domain-containing protein 1 OS=Homo sapiens GN=MAP7D1 PE=1 SV=1	1833.73	0	38	sp|Q3KQU3|MA7D1_HUMAN	2.89024e+06	3.78748e+06	3.57442e+06	2.31247e+06	2.88592e+06	2.5418e+06	3.57442e+06	2.5418e+06	0.137176	0.111872	-0.491858	0.0277778	0	0.113524	0.212881	0.113524	0.212881
tr|A0A024R4M0|A0A024R4M0_HUMAN	A0A024R4M0	RPS9	40S ribosomal protein S9 OS=Homo sapiens GN=RPS9 PE=1 SV=1	847.87	0	16	tr|A0A024R4M0|A0A024R4M0_HUMAN	5.78066e+06	1.04821e+07	7.24703e+06	3.55819e+06	5.91892e+06	6.16904e+06	7.24703e+06	5.91892e+06	0.306958	0.276223	-0.292055	0.05	0.05	0.113837	0.213105	0.113837	0.213105
tr|A0A087WUT6|A0A087WUT6_HUMAN	A0A087WUT6	EIF5B	Eukaryotic translation initiation factor 5B OS=Homo sapiens GN=EIF5B PE=1 SV=1	3442.28	0	48	tr|A0A087WUT6|A0A087WUT6_HUMAN	2.92393e+06	4.30698e+06	7.43688e+06	2.17388e+06	3.2904e+06	3.25777e+06	4.30698e+06	3.25777e+06	0.472901	0.218555	-0.402792	0.0434783	0.0434783	0.115702	0.216227	0.115702	0.216227
sp|O14979|HNRDL_HUMAN	O14979	HNRNPDL	Heterogeneous nuclear ribonucleoprotein D-like OS=Homo sapiens GN=HNRNPDL PE=1 SV=3	95.16	0.00215054	3	sp|O14979|HNRDL_HUMAN	14785.7	15681.9	15117.4	17062.8	33425	18444.9	15117.4	18444.9	0.0298188	0.39491	0.287016	0	0	0.117144	0.218178	0.117144	0.218178
tr|G5EA31|G5EA31_HUMAN	G5EA31	SEC24C	Protein transport protein Sec24C OS=Homo sapiens GN=SEC24C PE=1 SV=1	248.06	0.00184843	7	tr|G5EA31|G5EA31_HUMAN	93842.1	135851	100879	86500	75292.7	83584.6	100879	83584.6	0.204187	0.0710896	-0.271314	0.0952381	0	0.116989	0.218178	0.116989	0.218178
sp|Q9GZP8|IMUP_HUMAN	Q9GZP8	IMUP	Immortalization up-regulated protein OS=Homo sapiens GN=IMUP PE=1 SV=1	66.99	0.00750469	2	sp|Q9GZP8|IMUP_HUMAN	103983	247620	130632	76026.2	114564	102195	130632	102195	0.47533	0.201614	-0.354183	0	0	0.117451	0.218379	0.117451	0.218379
sp|P50914|RL14_HUMAN	P50914	RPL14	60S ribosomal protein L14 OS=Homo sapiens GN=RPL14 PE=1 SV=4	779.65	0	15	sp|P50914|RL14_HUMAN	9.92821e+06	1.40885e+07	1.57367e+07	7.19243e+06	1.05309e+07	1.04505e+07	1.40885e+07	1.04505e+07	0.225898	0.202813	-0.43095	0.031746	0.047619	0.117919	0.218879	0.117919	0.218879
sp|P31930|QCR1_HUMAN	P31930	UQCRC1	Cytochrome b-c1 complex subunit 1, mitochondrial OS=Homo sapiens GN=UQCRC1 PE=1 SV=3	368.83	0	8	sp|P31930|QCR1_HUMAN	167012	132246	163637	122668	116462	116427	163637	116462	0.124256	0.030321	-0.490646	0.037037	0	0.118124	0.218889	0.118124	0.218889
sp|Q01130|SRSF2_HUMAN	Q01130	SRSF2	Serine/arginine-rich splicing factor 2 OS=Homo sapiens GN=SRSF2 PE=1 SV=4	211.52	0.00164204	4	sp|Q01130|SRSF2_HUMAN	176128	175102	184847	147516	150321	118778	176128	147516	0.0299664	0.125715	-0.255748	0	0	0.120231	0.222304	0.120231	0.222304
sp|Q13492|PICAL_HUMAN	Q13492	PICALM	Phosphatidylinositol-binding clathrin assembly protein OS=Homo sapiens GN=PICALM PE=1 SV=2	1030.28	0	11	sp|Q13492|PICAL_HUMAN	410398	512535	950284	353931	389117	427903	512535	389117	0.45932	0.0947959	-0.397447	0.122807	0.140351	0.120372	0.222304	0.120372	0.222304
tr|F5H2A4|F5H2A4_HUMAN	F5H2A4	HMGA2	High mobility group protein HMGI-C OS=Homo sapiens GN=HMGA2 PE=1 SV=1	220.92	0.00170068	3	tr|F5H2A4|F5H2A4_HUMAN	46642.2	82984.9	124848	82216.4	180828	164775	82984.9	164775	0.461366	0.371032	0.989581	0.0833333	0	0.120978	0.223046	0.120978	0.223046
sp|Q96JP5|ZFP91_HUMAN	Q96JP5	ZFP91	E3 ubiquitin-protein ligase ZFP91 OS=Homo sapiens GN=ZFP91 PE=1 SV=1	108.45	0.00228571	3	sp|Q96JP5|ZFP91_HUMAN	36179.5	55847.4	55946.4	26736.4	37090.9	40843.7	55847.4	37090.9	0.230797	0.209415	-0.590424	0	0	0.122091	0.224722	0.122091	0.224722
sp|Q5T5Y3|CAMP1_HUMAN	Q5T5Y3	CAMSAP1	Calmodulin-regulated spectrin-associated protein 1 OS=Homo sapiens GN=CAMSAP1 PE=1 SV=2	64.43	0	2	sp|Q5T5Y3|CAMP1_HUMAN	440802	503178	843943	231174	566233	340738	503178	340738	0.36411	0.45031	-0.562407	0	0	0.123251	0.226476	0.123251	0.226476
sp|P34897|GLYM_HUMAN	P34897	SHMT2	Serine hydroxymethyltransferase, mitochondrial OS=Homo sapiens GN=SHMT2 PE=1 SV=3	264.73	0.00191571	6	sp|P34897|GLYM_HUMAN	63826.5	77011.7	79774.3	58732	58702	53118.1	77011.7	58702	0.115895	0.0568604	-0.391669	0.0555556	0	0.124305	0.22803	0.124305	0.22803
sp|E9PAV3|NACAM_HUMAN	E9PAV3	NACA	Nascent polypeptide-associated complex subunit alpha, muscle-specific form OS=Homo sapiens GN=NACA PE=1 SV=1	407.4	0	6	sp|E9PAV3|NACAM_HUMAN	149197	292694	165530	114026	156862	131926	165530	131926	0.387996	0.160228	-0.327365	0.0952381	0	0.124607	0.228203	0.124607	0.228203
sp|P46940|IQGA1_HUMAN	P46940	IQGAP1	Ras GTPase-activating-like protein IQGAP1 OS=Homo sapiens GN=IQGAP1 PE=1 SV=1	1079.64	0	20	sp|P46940|IQGA1_HUMAN	399485	349353	538044	347702	262804	330467	399485	330467	0.227848	0.143072	-0.273635	0.015873	0	0.125976	0.229561	0.125976	0.229561
sp|Q9BY77|PDIP3_HUMAN	Q9BY77	POLDIP3	Polymerase delta-interacting protein 3 OS=Homo sapiens GN=POLDIP3 PE=1 SV=2	142.39	0.00131926	3	sp|Q9BY77|PDIP3_HUMAN	34774.5	38180.2	24849.1	17850.2	26198.1	26305.6	34774.5	26198.1	0.212451	0.206854	-0.408565	0	0	0.125688	0.229561	0.125688	0.229561
sp|Q8IX12|CCAR1_HUMAN	Q8IX12	CCAR1	Cell division cycle and apoptosis regulator protein 1 OS=Homo sapiens GN=CCAR1 PE=1 SV=2	218.56	0.0016835	6	sp|Q8IX12|CCAR1_HUMAN	40822.5	40013.5	936731	28831.7	33219.2	28062.4	40822.5	28831.7	1.52566	0.0926154	-0.501711	0.111111	0	0.12595	0.229561	0.12595	0.229561
sp|Q9BY32|ITPA_HUMAN	Q9BY32	ITPA	Inosine triphosphate pyrophosphatase OS=Homo sapiens GN=ITPA PE=1 SV=2	90.91	0.00211193	2	sp|Q9BY32|ITPA_HUMAN	9762.03	8241.11	1840.22	12759.1	11578	8672.6	8241.11	11578	0.635572	0.191126	0.490477	0	0	0.128503	0.233777	0.128503	0.233777
sp|Q15648|MED1_HUMAN	Q15648	MED1	Mediator of RNA polymerase II transcription subunit 1 OS=Homo sapiens GN=MED1 PE=1 SV=4	357.05	0	10	sp|Q15648|MED1_HUMAN	124393	161837	114322	82271.9	102730	113946	124393	102730	0.187519	0.161167	-0.276053	0	0	0.130246	0.236556	0.130246	0.236556
sp|Q7L014|DDX46_HUMAN	Q7L014	DDX46	Probable ATP-dependent RNA helicase DDX46 OS=Homo sapiens GN=DDX46 PE=1 SV=2	106.54	0.00225479	1	sp|Q7L014|DDX46_HUMAN	23546.8	16838.1	32553.5	17693.6	12640.8	19260.3	23546.8	17693.6	0.324341	0.209258	-0.412308	0	0	0.131828	0.239033	0.131828	0.239033
sp|P01116|RASK_HUMAN	P01116	KRAS	GTPase KRas OS=Homo sapiens GN=KRAS PE=1 SV=1	239.19	0.00178571	3	sp|P01116|RASK_HUMAN	35871.2	24314.1	17410.3	40250.3	50336.5	26295.2	24314.1	40250.3	0.360626	0.309861	0.727205	0.0833333	0	0.132433	0.239734	0.132433	0.239734
tr|B5MCF9|B5MCF9_HUMAN	B5MCF9	PES1	Pescadillo homolog OS=Homo sapiens GN=PES1 PE=1 SV=1	147.5	0.00134409	3	tr|B5MCF9|B5MCF9_HUMAN	44644.8	64316	54819.3	34622.1	45582.4	42734.1	54819.3	42734.1	0.180196	0.138775	-0.359297	0	0	0.13271	0.239841	0.13271	0.239841
tr|F8W6I7|F8W6I7_HUMAN	F8W6I7	HNRNPA1	Heterogeneous nuclear ribonucleoprotein A1 OS=Homo sapiens GN=HNRNPA1 PE=1 SV=2	549.3	0	8	tr|F8W6I7|F8W6I7_HUMAN	405910	812746	707964	297873	561013	404038	707964	404038	0.328927	0.314473	-0.809186	0.030303	0	0.134059	0.241731	0.134059	0.241731
sp|P07384|CAN1_HUMAN	P07384	CAPN1	Calpain-1 catalytic subunit OS=Homo sapiens GN=CAPN1 PE=1 SV=1	184.31	0.00151515	5	sp|P07384|CAN1_HUMAN	72755.3	52856.4	35014.8	48447.7	28396.9	28717.1	52856.4	28717.1	0.352612	0.326398	-0.880169	0	0	0.134197	0.241731	0.134197	0.241731
sp|Q96IZ7|RSRC1_HUMAN	Q96IZ7	RSRC1	Serine/Arginine-related protein 53 OS=Homo sapiens GN=RSRC1 PE=1 SV=1	1254.17	0	16	sp|Q96IZ7|RSRC1_HUMAN	2.53883e+06	2.41835e+06	3.01123e+06	2.26847e+06	1.92173e+06	2.00991e+06	2.53883e+06	2.00991e+06	0.117976	0.0871985	-0.337033	0.04	0	0.134566	0.241999	0.134566	0.241999
tr|B4DY09|B4DY09_HUMAN	B4DY09	ILF2	Interleukin enhancer-binding factor 2 OS=Homo sapiens GN=ILF2 PE=1 SV=1	232.41	0.0017301	4	tr|B4DY09|B4DY09_HUMAN	49842.7	47759.7	152491	51973.5	39404.8	35601.1	49842.7	39404.8	0.718225	0.202434	-0.339011	0	0	0.136855	0.245311	0.136855	0.245311
sp|P19525|E2AK2_HUMAN	P19525	EIF2AK2	Interferon-induced, double-stranded RNA-activated protein kinase OS=Homo sapiens GN=EIF2AK2 PE=1 SV=2	233.02	0.0017452	4	sp|P19525|E2AK2_HUMAN	19418.9	16527.5	19562.2	13764.7	17024.6	12101.9	19418.9	13764.7	0.0925374	0.175151	-0.496486	0.166667	0.166667	0.136855	0.245311	0.136855	0.245311
sp|Q00839|HNRPU_HUMAN	Q00839	HNRNPU	Heterogeneous nuclear ribonucleoprotein U OS=Homo sapiens GN=HNRNPU PE=1 SV=6	2287.67	0	37	sp|Q00839|HNRPU_HUMAN	3.14525e+06	4.32073e+06	4.29549e+06	2.85322e+06	3.36979e+06	2.68469e+06	4.29549e+06	2.85322e+06	0.171279	0.120227	-0.59023	0.0320513	0.0128205	0.137348	0.245792	0.137348	0.245792
sp|Q13310|PABP4_HUMAN	Q13310	PABPC4	Polyadenylate-binding protein 4 OS=Homo sapiens GN=PABPC4 PE=1 SV=1	108.76	0.00228833	4	sp|Q13310|PABP4_HUMAN	52780.3	48768.5	60885.8	48307.6	37989.5	39788.8	52780.3	39788.8	0.114005	0.131141	-0.407639	0	0	0.13799	0.246539	0.13799	0.246539
sp|P07900|HS90A_HUMAN	P07900	HSP90AA1	Heat shock protein HSP 90-alpha OS=Homo sapiens GN=HSP90AA1 PE=1 SV=5	765.62	0	12	sp|P07900|HS90A_HUMAN	613059	434948	724269	531217	348830	390470	613059	390470	0.247045	0.225678	-0.650813	0.0208333	0.0625	0.138638	0.247294	0.138638	0.247294
sp|Q9NYF8|BCLF1_HUMAN	Q9NYF8	BCLAF1	Bcl-2-associated transcription factor 1 OS=Homo sapiens GN=BCLAF1 PE=1 SV=2	138.25	0.00257069	4	sp|Q9NYF8|BCLF1_HUMAN	32749.7	45804.2	36510.4	31684.6	31249.1	24216	36510.4	31249.1	0.175203	0.144301	-0.224494	0.0833333	0	0.139223	0.247935	0.139223	0.247935
sp|P14866|HNRPL_HUMAN	P14866	HNRNPL	Heterogeneous nuclear ribonucleoprotein L OS=Homo sapiens GN=HNRNPL PE=1 SV=2	384.39	0	8	sp|P14866|HNRPL_HUMAN	146264	157501	209160	139804	137044	110236	157501	137044	0.196188	0.126584	-0.20072	0.0333333	0.0666667	0.140636	0.250045	0.140636	0.250045
sp|P60981|DEST_HUMAN	P60981	DSTN	Destrin OS=Homo sapiens GN=DSTN PE=1 SV=3	243.63	0.00180832	6	sp|P60981|DEST_HUMAN	98926.2	118542	296028	94980.8	91018.7	99003.2	118542	94980.8	0.634344	0.0420242	-0.319695	0.047619	0	0.141641	0.251425	0.141641	0.251425
sp|Q14019|COTL1_HUMAN	Q14019	COTL1	Coactosin-like protein OS=Homo sapiens GN=COTL1 PE=1 SV=3	104.27	0.00223714	3	sp|Q14019|COTL1_HUMAN	29454.7	32751.2	35340.7	46812.4	39325.3	38307	32751.2	39325.3	0.0907279	0.111969	0.263909	0.111111	0	0.143219	0.25259	0.143219	0.25259
sp|Q8WU90|ZC3HF_HUMAN	Q8WU90	ZC3H15	Zinc finger CCCH domain-containing protein 15 OS=Homo sapiens GN=ZC3H15 PE=1 SV=1	845.1	0	13	sp|Q8WU90|ZC3HF_HUMAN	249468	277825	1.54864e+06	186963	261774	227877	277825	227877	1.07233	0.166093	-0.285924	0.12963	0.166667	0.142547	0.25259	0.142547	0.25259
tr|F5H013|F5H013_HUMAN	F5H013	SNRPG	Small nuclear ribonucleoprotein G OS=Homo sapiens GN=SNRPG PE=1 SV=1	135.11	0.00253807	3	tr|F5H013|F5H013_HUMAN	42324.6	37737.7	48988	31240.2	37921.1	31016	42324.6	31240.2	0.131508	0.117497	-0.438093	0.111111	0	0.143083	0.25259	0.143083	0.25259
sp|P82912|RT11_HUMAN	P82912	MRPS11	28S ribosomal protein S11, mitochondrial OS=Homo sapiens GN=MRPS11 PE=1 SV=2	82.36	0.00407332	1	sp|P82912|RT11_HUMAN	12127.1	29778.7	28583	13877.5	13941.1	15245.8	28583	13941.1	0.419816	0.0538014	-1.03581	0	0	0.142924	0.25259	0.142924	0.25259
sp|Q9HB58|SP110_HUMAN	Q9HB58	SP110	Sp110 nuclear body protein OS=Homo sapiens GN=SP110 PE=1 SV=5	170.84	0.00147493	4	sp|Q9HB58|SP110_HUMAN	41607.4	94816.1	173364	39255.7	57608.2	56390.3	94816.1	56390.3	0.641889	0.200888	-0.749684	0.0666667	0	0.145781	0.256696	0.145781	0.256696
sp|Q12792|TWF1_HUMAN	Q12792	TWF1	Twinfilin-1 OS=Homo sapiens GN=TWF1 PE=1 SV=3	141.34	0.00131234	2	sp|Q12792|TWF1_HUMAN	16794.4	16282.5	13124.6	21564.5	18854.1	18379.3	16282.5	18854.1	0.129057	0.0876777	0.211553	0.111111	0	0.147293	0.258529	0.147293	0.258529
tr|H7C561|H7C561_HUMAN	H7C561	SF1	Splicing factor 1 (Fragment) OS=Homo sapiens GN=SF1 PE=1 SV=7	80.93	0.00506073	2	tr|H7C561|H7C561_HUMAN	12785.3	13455.8	12944.8	6807.96	12451.6	10487.9	12944.8	10487.9	0.0268148	0.288931	-0.303649	0	0	0.147175	0.258529	0.147175	0.258529
sp|Q01844|EWS_HUMAN	Q01844	EWSR1	RNA-binding protein EWS OS=Homo sapiens GN=EWSR1 PE=1 SV=1	107.92	0.00226501	4	sp|Q01844|EWS_HUMAN	53733.2	79702.5	81673	52323	55536	53405	79702.5	53405	0.217472	0.0304118	-0.57765	0	0	0.149224	0.261499	0.149224	0.261499
sp|P13928|ANXA8_HUMAN	P13928	ANXA8	Annexin A8 OS=Homo sapiens GN=ANXA8 PE=1 SV=3	108.99	0.00229358	1	sp|P13928|ANXA8_HUMAN	43263.1	56094	24235.3	21396.1	26749.3	31996.3	43263.1	26749.3	0.389089	0.198406	-0.693639	0.25	0.416667	0.150014	0.262464	0.150014	0.262464
sp|Q9NZE8|RM35_HUMAN	Q9NZE8	MRPL35	39S ribosomal protein L35, mitochondrial OS=Homo sapiens GN=MRPL35 PE=1 SV=3	245.46	0.00183486	5	sp|Q9NZE8|RM35_HUMAN	1.41145e+06	2.12811e+06	1.19232e+06	968683	1.3504e+06	1.05297e+06	1.41145e+06	1.05297e+06	0.310305	0.178408	-0.422719	0	0	0.150911	0.263614	0.150911	0.263614
sp|P05388|RLA0_HUMAN	P05388	RPLP0	60S acidic ribosomal protein P0 OS=Homo sapiens GN=RPLP0 PE=1 SV=1	277.31	0.00201613	6	sp|P05388|RLA0_HUMAN	143807	100629	188136	120316	73473.9	107691	143807	107691	0.303449	0.241173	-0.417232	0.0952381	0	0.151384	0.264019	0.151384	0.264019
sp|P30041|PRDX6_HUMAN	P30041	PRDX6	Peroxiredoxin-6 OS=Homo sapiens GN=PRDX6 PE=1 SV=3	399.91	0	9	sp|P30041|PRDX6_HUMAN	315092	194173	248991	237364	146959	168538	248991	168538	0.239551	0.256207	-0.563016	0.0666667	0	0.152941	0.266312	0.152941	0.266312
sp|Q9H7B2|RPF2_HUMAN	Q9H7B2	RPF2	Ribosome production factor 2 homolog OS=Homo sapiens GN=RPF2 PE=1 SV=2	247.17	0.00184502	6	sp|Q9H7B2|RPF2_HUMAN	49658.6	59484.9	65211.8	70877.6	79230.7	70147	59484.9	70877.6	0.135346	0.0687402	0.252806	0.142857	0	0.153788	0.266939	0.153788	0.266939
sp|O95433|AHSA1_HUMAN	O95433	AHSA1	Activator of 90 kDa heat shock protein ATPase homolog 1 OS=Homo sapiens GN=AHSA1 PE=1 SV=1	181.32	0.00150602	6	sp|O95433|AHSA1_HUMAN	96833.8	54080.3	146170	74973.2	52003.1	55708.5	96833.8	55708.5	0.465364	0.202515	-0.797614	0	0	0.153708	0.266939	0.153708	0.266939
sp|Q9NQS7|INCE_HUMAN	Q9NQS7	INCENP	Inner centromere protein OS=Homo sapiens GN=INCENP PE=1 SV=3	74.32	0.00581395	2	sp|Q9NQS7|INCE_HUMAN	16138.8	21575.9	13383.1	9442.59	15607.6	12227.5	16138.8	12227.5	0.244759	0.248455	-0.400402	0	0	0.154877	0.268405	0.154877	0.268405
tr|G5E9W7|G5E9W7_HUMAN	G5E9W7	MRPS22	28S ribosomal protein S22, mitochondrial OS=Homo sapiens GN=MRPS22 PE=1 SV=1	74.97	0.00584226	2	tr|G5E9W7|G5E9W7_HUMAN	8160	13440.3	4862.12	5898.41	5246.18	5134.67	8160	5246.18	0.490557	0.0760241	-0.6373	0	0	0.156829	0.271359	0.156829	0.271359
tr|A8MXP9|A8MXP9_HUMAN	A8MXP9	MATR3	Matrin-3 OS=Homo sapiens GN=MATR3 PE=1 SV=1	314.91	0	6	tr|A8MXP9|A8MXP9_HUMAN	81281.9	64897	63571.1	55538.9	59332.3	50019.6	64897	55538.9	0.141095	0.0852006	-0.224653	0.0555556	0	0.159558	0.275645	0.159558	0.275645
tr|I3L1T3|I3L1T3_HUMAN	I3L1T3	DERL2	Derlin-2 (Fragment) OS=Homo sapiens GN=DERL2 PE=1 SV=1	68.64	0.00661001	1	tr|I3L1T3|I3L1T3_HUMAN	10934.8	7240.02	84.9955	15416.6	8372.2	11647.1	7240.02	11647.1	0.906269	0.298433	0.685907	0	0	0.16043	0.276282	0.16043	0.276282
sp|Q13405|RM49_HUMAN	Q13405	MRPL49	39S ribosomal protein L49, mitochondrial OS=Homo sapiens GN=MRPL49 PE=1 SV=1	332.56	0	4	sp|Q13405|RM49_HUMAN	53464.3	81063.1	179956	61322.8	66150.8	46163.4	81063.1	61322.8	0.634472	0.18019	-0.402621	0.133333	0.0666667	0.160426	0.276282	0.160426	0.276282
sp|Q15181|IPYR_HUMAN	Q15181	PPA1	Inorganic pyrophosphatase OS=Homo sapiens GN=PPA1 PE=1 SV=2	272.44	0.00196078	6	sp|Q15181|IPYR_HUMAN	170402	139967	45663.3	183341	169871	164017	139967	169871	0.548019	0.0574763	0.279348	0	0	0.160901	0.27666	0.160901	0.27666
sp|Q9BZE4|NOG1_HUMAN	Q9BZE4	GTPBP4	Nucleolar GTP-binding protein 1 OS=Homo sapiens GN=GTPBP4 PE=1 SV=3	692.25	0	13	sp|Q9BZE4|NOG1_HUMAN	711929	1.43634e+06	1.03159e+06	615539	812741	792113	1.03159e+06	792113	0.342504	0.146449	-0.38109	0	0	0.163889	0.281356	0.163889	0.281356
sp|O60884|DNJA2_HUMAN	O60884	DNAJA2	DnaJ homolog subfamily A member 2 OS=Homo sapiens GN=DNAJA2 PE=1 SV=1	203.13	0.0016	4	sp|O60884|DNJA2_HUMAN	38130.6	56019	71969.5	29992.2	49540.2	37595	56019	37595	0.305721	0.252393	-0.575376	0	0	0.164911	0.282669	0.164911	0.282669
tr|F8VR82|F8VR82_HUMAN	F8VR82	PPP1CC	Serine/threonine-protein phosphatase OS=Homo sapiens GN=PPP1CC PE=1 SV=1	164.89	0.00144092	5	tr|F8VR82|F8VR82_HUMAN	45513.4	58842	412840	49771.4	51317.5	36804.5	58842	49771.4	1.20845	0.173402	-0.241528	0.133333	0	0.165455	0.282989	0.165455	0.282989
sp|Q9P015|RM15_HUMAN	Q9P015	MRPL15	39S ribosomal protein L15, mitochondrial OS=Homo sapiens GN=MRPL15 PE=1 SV=1	379.22	0	8	sp|Q9P015|RM15_HUMAN	77132.8	119101	216347	79166.3	99571.1	73913.6	119101	79166.3	0.519264	0.160941	-0.589227	0.0666667	0.0333333	0.165615	0.282989	0.165615	0.282989
sp|P30044|PRDX5_HUMAN	P30044	PRDX5	Peroxiredoxin-5, mitochondrial OS=Homo sapiens GN=PRDX5 PE=1 SV=4	108.96	0.00229095	2	sp|P30044|PRDX5_HUMAN	5418.1	5183.32	2260.1	5355.13	8071.48	5084.83	5183.32	5355.13	0.410391	0.267702	0.0470468	0	0	0.167665	0.286048	0.167665	0.286048
sp|Q68CQ4|DIEXF_HUMAN	Q68CQ4	DIEXF	Digestive organ expansion factor homolog OS=Homo sapiens GN=DIEXF PE=1 SV=2	73.09	0.00577478	1	sp|Q68CQ4|DIEXF_HUMAN	4289.83	8894.24	8050.64	1409.02	5876.4	5755.16	8050.64	5755.16	0.346328	0.585472	-0.484247	0	0	0.169425	0.288154	0.169425	0.288154
tr|E7ET15|E7ET15_HUMAN	E7ET15	U2SURP	U2 snRNP-associated SURP motif-containing protein OS=Homo sapiens GN=U2SURP PE=1 SV=1	884.82	0	14	tr|E7ET15|E7ET15_HUMAN	891126	1.55413e+06	1.50611e+06	689597	1.10361e+06	1.01667e+06	1.50611e+06	1.01667e+06	0.280691	0.233077	-0.566978	0.0175439	0.0175439	0.169182	0.288154	0.169182	0.288154
sp|Q8TBE0|BAHD1_HUMAN	Q8TBE0	BAHD1	Bromo adjacent homology domain-containing 1 protein OS=Homo sapiens GN=BAHD1 PE=1 SV=2	72.29	0.00575264	1	sp|Q8TBE0|BAHD1_HUMAN	227083	334329	355447	176366	252723	253232	334329	252723	0.225214	0.194479	-0.403712	0	0	0.170471	0.289484	0.170471	0.289484
sp|P62273|RS29_HUMAN	P62273	RPS29	40S ribosomal protein S29 OS=Homo sapiens GN=RPS29 PE=1 SV=2	210.5	0.00163132	4	sp|P62273|RS29_HUMAN	499887	932348	293360	214384	444158	335325	499887	335325	0.566906	0.346948	-0.576044	0	0	0.171505	0.290789	0.171505	0.290789
sp|P20929|NEBU_HUMAN	P20929	NEB	Nebulin OS=Homo sapiens GN=NEB PE=1 SV=5	80.32	0.00503018	3	sp|P20929|NEBU_HUMAN	24088.8	9226.17	48923.1	8744.04	15200.9	13422.5	24088.8	13422.5	0.731636	0.267763	-0.843707	0.111111	0	0.172383	0.291828	0.172383	0.291828
sp|Q96HE9|PRR11_HUMAN	Q96HE9	PRR11	Proline-rich protein 11 OS=Homo sapiens GN=PRR11 PE=1 SV=1	500.87	0	11	sp|Q96HE9|PRR11_HUMAN	314105	483510	384823	254914	330781	316182	384823	316182	0.215875	0.133903	-0.283436	0.0555556	0	0.172938	0.291866	0.172938	0.291866
sp|P84101|SERF2_HUMAN	P84101	SERF2	Small EDRK-rich factor 2 OS=Homo sapiens GN=SERF2 PE=1 SV=1	294.91	0	5	sp|P84101|SERF2_HUMAN	662232	853351	779677	357535	745293	617511	779677	617511	0.125987	0.344582	-0.336413	0	0	0.172741	0.291866	0.172741	0.291866
sp|P31946|1433B_HUMAN	P31946	YWHAB	14-3-3 protein beta/alpha OS=Homo sapiens GN=YWHAB PE=1 SV=3	210.69	0.00163666	3	sp|P31946|1433B_HUMAN	61907.4	42060.7	96393.1	55571.7	31792.6	45485.2	61907.4	45485.2	0.41165	0.269517	-0.444714	0	0	0.173385	0.29217	0.173385	0.29217
tr|A2A274|A2A274_HUMAN	A2A274	ACO2	Aconitate hydratase, mitochondrial OS=Homo sapiens GN=ACO2 PE=1 SV=1	85.75	0.00311526	2	tr|A2A274|A2A274_HUMAN	23334	15745.3	22032.5	16651	16237	14120.1	22032.5	16237	0.199215	0.0866383	-0.440346	0	0	0.174174	0.292908	0.174174	0.292908
sp|O00148|DX39A_HUMAN	O00148	DDX39A	ATP-dependent RNA helicase DDX39A OS=Homo sapiens GN=DDX39A PE=1 SV=2	225.07	0.00170358	5	sp|O00148|DX39A_HUMAN	141579	89140.4	166073	114298	76614.1	92802.9	141579	92802.9	0.297156	0.199894	-0.609366	0.166667	0.0555556	0.174356	0.292908	0.174356	0.292908
sp|O00154|BACH_HUMAN	O00154	ACOT7	Cytosolic acyl coenzyme A thioester hydrolase OS=Homo sapiens GN=ACOT7 PE=1 SV=3	239.58	0.00178891	6	sp|O00154|BACH_HUMAN	150313	127606	136686	131905	94351.2	103785	136686	103785	0.0826977	0.177578	-0.397267	0	0	0.175552	0.294465	0.175552	0.294465
sp|P14618|KPYM_HUMAN	P14618	PKM	Pyruvate kinase PKM OS=Homo sapiens GN=PKM PE=1 SV=4	4652.16	0	42	sp|P14618|KPYM_HUMAN	1.40656e+07	1.16063e+07	2.1703e+07	1.19447e+07	1.10794e+07	1.12978e+07	1.40656e+07	1.12978e+07	0.333405	0.0393312	-0.31613	0.025	0.0166667	0.17612	0.294968	0.17612	0.294968
sp|P56182|RRP1_HUMAN	P56182	RRP1	Ribosomal RNA processing protein 1 homolog A OS=Homo sapiens GN=RRP1 PE=1 SV=1	243.97	0.00181818	7	sp|P56182|RRP1_HUMAN	32784.1	57970.7	43695.3	48395.7	67465.8	60730	43695.3	60730	0.28183	0.164295	0.47493	0	0	0.178006	0.297219	0.178006	0.297219
sp|P40227|TCPZ_HUMAN	P40227	CCT6A	T-complex protein 1 subunit zeta OS=Homo sapiens GN=CCT6A PE=1 SV=3	1159.77	0	15	sp|P40227|TCPZ_HUMAN	415615	408775	656630	402802	355252	349250	415615	355252	0.28595	0.0794882	-0.226406	0.111111	0.047619	0.177889	0.297219	0.177889	0.297219
sp|Q86YP4|P66A_HUMAN	Q86YP4	GATAD2A	Transcriptional repressor p66-alpha OS=Homo sapiens GN=GATAD2A PE=1 SV=1	66.72	0.00749064	1	sp|Q86YP4|P66A_HUMAN	7690.85	8547.76	12786.2	8086.34	6671.04	6928.18	8547.76	6928.18	0.281997	0.104301	-0.303071	0	0.333333	0.17844	0.297491	0.17844	0.297491
sp|O95104|SFR15_HUMAN	O95104	SCAF4	Splicing factor, arginine/serine-rich 15 OS=Homo sapiens GN=SCAF4 PE=1 SV=3	310.75	0	5	sp|O95104|SFR15_HUMAN	93499.9	134471	407097	81993.6	129846	95040.8	134471	95040.8	0.805253	0.241823	-0.500678	0.0666667	0	0.180375	0.30026	0.180375	0.30026
sp|Q4KMP7|TB10B_HUMAN	Q4KMP7	TBC1D10B	TBC1 domain family member 10B OS=Homo sapiens GN=TBC1D10B PE=1 SV=3	249.84	0.00185874	8	sp|Q4KMP7|TB10B_HUMAN	136417	207286	110754	88847	120439	118310	136417	118310	0.330059	0.161697	-0.205447	0.0416667	0	0.180828	0.300558	0.180828	0.300558
sp|P07195|LDHB_HUMAN	P07195	LDHB	L-lactate dehydrogenase B chain OS=Homo sapiens GN=LDHB PE=1 SV=2	1546.96	0	16	sp|P07195|LDHB_HUMAN	2.25259e+06	1.92939e+06	3.29528e+06	2.10042e+06	1.67836e+06	1.79015e+06	2.25259e+06	1.79015e+06	0.2864	0.117798	-0.331505	0.0114943	0.0114943	0.181225	0.300763	0.181225	0.300763
tr|H0Y2W2|H0Y2W2_HUMAN	H0Y2W2	ATAD3A	ATPase family AAA domain-containing protein 3A (Fragment) OS=Homo sapiens GN=ATAD3A PE=1 SV=1	371.01	0	10	tr|H0Y2W2|H0Y2W2_HUMAN	51468.8	44570.9	160214	46623.6	45700.3	40530.6	51468.8	45700.3	0.759408	0.0741536	-0.171494	0.0909091	0.0909091	0.181922	0.300923	0.181922	0.300923
sp|P04908|H2A1B_HUMAN	P04908	HIST1H2AB	Histone H2A type 1-B/E OS=Homo sapiens GN=HIST1H2AB PE=1 SV=2	77.59	0.00496032	1	sp|P04908|H2A1B_HUMAN	28874.6	24907.5	31970.9	13835.8	30661.1	20276.5	28874.6	20276.5	0.123867	0.393187	-0.509995	0	0	0.181917	0.300923	0.181917	0.300923
sp|P35030|TRY3_HUMAN	P35030	PRSS3	Trypsin-3 OS=Homo sapiens GN=PRSS3 PE=1 SV=2	133.27	0	2	sp|P35030|TRY3_HUMAN	108349	160791	63881.2	66003.6	81915.4	70441.9	108349	70441.9	0.436994	0.112809	-0.621185	0	0	0.182145	0.300923	0.182145	0.300923
sp|Q9Y3Y2|CHTOP_HUMAN	Q9Y3Y2	CHTOP	Chromatin target of PRMT1 protein OS=Homo sapiens GN=CHTOP PE=1 SV=2	1122.2	0	14	sp|Q9Y3Y2|CHTOP_HUMAN	2.79748e+06	4.50771e+06	3.85849e+06	2.16675e+06	2.7198e+06	3.47478e+06	3.85849e+06	2.7198e+06	0.232003	0.235587	-0.504536	0.030303	0	0.184613	0.304543	0.184613	0.304543
sp|P20042|IF2B_HUMAN	P20042	EIF2S2	Eukaryotic translation initiation factor 2 subunit 2 OS=Homo sapiens GN=EIF2S2 PE=1 SV=2	1271	0	21	sp|P20042|IF2B_HUMAN	1.09428e+06	1.34109e+06	1.13727e+06	832271	1.01278e+06	1.02411e+06	1.13727e+06	1.01278e+06	0.110716	0.112544	-0.167261	0.0952381	0.0595238	0.186587	0.307038	0.186587	0.307038
sp|Q9UG63|ABCF2_HUMAN	Q9UG63	ABCF2	ATP-binding cassette sub-family F member 2 OS=Homo sapiens GN=ABCF2 PE=1 SV=2	191.69	0.0015528	6	sp|Q9UG63|ABCF2_HUMAN	65227	65014.7	71646.2	56877.8	56725.1	51232.4	65227	56725.1	0.056005	0.0585347	-0.201481	0	0	0.186686	0.307038	0.186686	0.307038
tr|G3V325|G3V325_HUMAN	G3V325	ATP5J2-PTCD1	Protein ATP5J2-PTCD1 OS=Homo sapiens GN=ATP5J2-PTCD1 PE=4 SV=1	121.14	0.00239808	3	tr|G3V325|G3V325_HUMAN	46539.5	44535.3	92251.3	49993	39709	34923.6	46539.5	39709	0.441654	0.185358	-0.228991	0.111111	0.222222	0.18702	0.307127	0.18702	0.307127
tr|A0A087X0I4|A0A087X0I4_HUMAN	A0A087X0I4	COPE	Coatomer subunit epsilon OS=Homo sapiens GN=COPE PE=1 SV=1	140.62	0.00130548	3	tr|A0A087X0I4|A0A087X0I4_HUMAN	42268.2	29921.2	38859.7	36946.1	27506.3	20059	38859.7	27506.3	0.172263	0.300424	-0.49851	0	0	0.187567	0.307565	0.187567	0.307565
sp|P24534|EF1B_HUMAN	P24534	EEF1B2	Elongation factor 1-beta OS=Homo sapiens GN=EEF1B2 PE=1 SV=3	86.43	0.00312175	1	sp|P24534|EF1B_HUMAN	11151.6	10745.2	701.167	16024.2	8847.14	12260.9	10745.2	12260.9	0.785876	0.290041	0.190378	0	0	0.18835	0.308039	0.18835	0.308039
sp|O43242|PSMD3_HUMAN	O43242	PSMD3	26S proteasome non-ATPase regulatory subunit 3 OS=Homo sapiens GN=PSMD3 PE=1 SV=2	401.64	0	10	sp|O43242|PSMD3_HUMAN	87837	70702.7	161302	77243.3	74623.2	64089.3	87837	74623.2	0.451442	0.0967208	-0.235205	0	0.0333333	0.188937	0.308039	0.188937	0.308039
sp|Q96QD9|UIF_HUMAN	Q96QD9	FYTTD1	UAP56-interacting factor OS=Homo sapiens GN=FYTTD1 PE=1 SV=3	277.26	0.00201207	6	sp|Q96QD9|UIF_HUMAN	51801.8	89217	71757.9	36863.1	57792.7	61549.5	71757.9	57792.7	0.26396	0.255462	-0.312249	0.111111	0.166667	0.188979	0.308039	0.188979	0.308039
sp|Q15637|SF01_HUMAN	Q15637	SF1	Splicing factor 1 OS=Homo sapiens GN=SF1 PE=1 SV=4	691.05	0	14	sp|Q15637|SF01_HUMAN	414440	497780	458728	313843	431057	355074	458728	355074	0.0912452	0.162166	-0.369518	0.0526316	0	0.188593	0.308039	0.188593	0.308039
sp|Q16777|H2A2C_HUMAN	Q16777	HIST2H2AC	Histone H2A type 2-C OS=Homo sapiens GN=HIST2H2AC PE=1 SV=4	200.25	0.0015873	2	sp|Q16777|H2A2C_HUMAN	167999	161959	155500	74510.4	191447	103359	161959	103359	0.0386291	0.494844	-0.647961	0	0	0.191343	0.311429	0.191343	0.311429
sp|O15427|MOT4_HUMAN	O15427	SLC16A3	Monocarboxylate transporter 4 OS=Homo sapiens GN=SLC16A3 PE=1 SV=1	88.96	0.00209864	3	sp|O15427|MOT4_HUMAN	69698.5	56382.4	163744	60915.3	50678.4	63018.5	69698.5	60915.3	0.605756	0.113423	-0.194322	0	0	0.19383	0.31472	0.19383	0.31472
sp|P14174|MIF_HUMAN	P14174	MIF	Macrophage migration inhibitory factor OS=Homo sapiens GN=MIF PE=1 SV=4	167.87	0.00146628	2	sp|P14174|MIF_HUMAN	509489	377796	394294	476656	240272	258438	394294	258438	0.167949	0.404606	-0.609451	0	0	0.194226	0.31472	0.194226	0.31472
sp|P54886|P5CS_HUMAN	P54886	ALDH18A1	Delta-1-pyrroline-5-carboxylate synthase OS=Homo sapiens GN=ALDH18A1 PE=1 SV=2	230.31	0.00172414	6	sp|P54886|P5CS_HUMAN	48368	20967.1	56954.6	33314.1	20556.8	25032.6	48368	25032.6	0.446487	0.246094	-0.950246	0	0	0.194041	0.31472	0.194041	0.31472
sp|Q9H0D6|XRN2_HUMAN	Q9H0D6	XRN2	5'-3' exoribonuclease 2 OS=Homo sapiens GN=XRN2 PE=1 SV=1	291.63	0	8	sp|Q9H0D6|XRN2_HUMAN	129603	128703	141769	106303	112427	110040	129603	110040	0.0547218	0.0281622	-0.236067	0.0416667	0	0.195874	0.316923	0.195874	0.316923
sp|Q99714|HCD2_HUMAN	Q99714	HSD17B10	3-hydroxyacyl-CoA dehydrogenase type-2 OS=Homo sapiens GN=HSD17B10 PE=1 SV=3	143.83	0.00132275	3	sp|Q99714|HCD2_HUMAN	16637.8	8809.09	20336.8	18406.6	19902.3	21842.6	16637.8	19902.3	0.385673	0.0859216	0.258472	0	0	0.196563	0.31757	0.196563	0.31757
sp|Q5T200|ZC3HD_HUMAN	Q5T200	ZC3H13	Zinc finger CCCH domain-containing protein 13 OS=Homo sapiens GN=ZC3H13 PE=1 SV=1	211.66	0.00164745	6	sp|Q5T200|ZC3HD_HUMAN	33641.9	44694.2	29445.2	35265.3	54520.2	51953.1	33641.9	51953.1	0.219253	0.221285	0.62695	0.0555556	0	0.197213	0.318152	0.197213	0.318152
sp|Q14669|TRIPC_HUMAN	Q14669	TRIP12	E3 ubiquitin-protein ligase TRIP12 OS=Homo sapiens GN=TRIP12 PE=1 SV=1	187.21	0.00152672	4	sp|Q14669|TRIPC_HUMAN	9404.58	19306.1	20503.7	15758.6	24694.5	29517.6	19306.1	24694.5	0.371346	0.29932	0.355132	0	0	0.198601	0.319304	0.198601	0.319304
sp|Q4G0J3|LARP7_HUMAN	Q4G0J3	LARP7	La-related protein 7 OS=Homo sapiens GN=LARP7 PE=1 SV=1	639.46	0	14	sp|Q4G0J3|LARP7_HUMAN	166541	217240	259426	171751	151614	176649	217240	171751	0.216917	0.0796053	-0.338969	0.0196078	0	0.198801	0.319304	0.198801	0.319304
sp|P36406|TRI23_HUMAN	P36406	TRIM23	E3 ubiquitin-protein ligase TRIM23 OS=Homo sapiens GN=TRIM23 PE=1 SV=1	93.04	0.00212766	1	sp|P36406|TRI23_HUMAN	12549.2	8820.81	31904.8	12089.1	8788.15	8466.59	12549.2	8788.15	0.697831	0.204992	-0.513964	0.5	0.5	0.198681	0.319304	0.198681	0.319304
sp|O60488|ACSL4_HUMAN	O60488	ACSL4	Long-chain-fatty-acid--CoA ligase 4 OS=Homo sapiens GN=ACSL4 PE=1 SV=2	189.4	0.00153846	4	sp|O60488|ACSL4_HUMAN	53445.9	67892.4	24206.9	77161.3	61959.5	58226.7	53445.9	61959.5	0.45875	0.152464	0.213248	0	0	0.199387	0.319778	0.199387	0.319778
tr|M0R226|M0R226_HUMAN	M0R226	MRPL34	39S ribosomal protein L34, mitochondrial OS=Homo sapiens GN=MRPL34 PE=1 SV=1	131.26	0.00248447	3	tr|M0R226|M0R226_HUMAN	87860.9	114134	74825.7	55528.4	84234.1	73544.2	87860.9	73544.2	0.21699	0.204042	-0.25661	0	0	0.202181	0.323313	0.202181	0.323313
sp|P10155|RO60_HUMAN	P10155	TROVE2	60 kDa SS-A/Ro ribonucleoprotein OS=Homo sapiens GN=TROVE2 PE=1 SV=2	105.67	0.00225225	2	sp|P10155|RO60_HUMAN	8942.69	6509.72	10998.5	7563.58	6339.82	6239.06	8942.69	6339.82	0.254851	0.10982	-0.496265	0	0	0.202061	0.323313	0.202061	0.323313
sp|O95232|LC7L3_HUMAN	O95232	LUC7L3	Luc7-like protein 3 OS=Homo sapiens GN=LUC7L3 PE=1 SV=2	1827.69	0	29	sp|O95232|LC7L3_HUMAN	2.37486e+06	3.11769e+06	3.596e+06	1.9229e+06	2.39469e+06	2.74739e+06	3.11769e+06	2.39469e+06	0.20311	0.175659	-0.38064	0.0701754	0.0175439	0.206168	0.329209	0.206168	0.329209
sp|Q9NXE8|CWC25_HUMAN	Q9NXE8	CWC25	Pre-mRNA-splicing factor CWC25 homolog OS=Homo sapiens GN=CWC25 PE=1 SV=1	575.65	0	13	sp|Q9NXE8|CWC25_HUMAN	460764	637378	422375	323702	453094	403517	460764	403517	0.226241	0.165927	-0.1914	0.0784314	0.0392157	0.207724	0.33071	0.207724	0.33071
sp|P68036|UB2L3_HUMAN	P68036	UBE2L3	Ubiquitin-conjugating enzyme E2 L3 OS=Homo sapiens GN=UBE2L3 PE=1 SV=1	282.72	0	4	sp|P68036|UB2L3_HUMAN	169031	140746	87986.6	106653	95667.9	89684.5	140746	95667.9	0.310235	0.0884205	-0.556985	0.133333	0.133333	0.208012	0.33071	0.208012	0.33071
sp|Q08211|DHX9_HUMAN	Q08211	DHX9	ATP-dependent RNA helicase A OS=Homo sapiens GN=DHX9 PE=1 SV=4	796.57	0	16	sp|Q08211|DHX9_HUMAN	327913	212348	317904	258076	197890	205449	317904	205449	0.223832	0.148705	-0.629813	0.122807	0.0877193	0.207774	0.33071	0.207774	0.33071
tr|A0A087WZU8|A0A087WZU8_HUMAN	A0A087WZU8	TP53	Cellular tumor antigen p53 OS=Homo sapiens GN=TP53 PE=1 SV=1	356.94	0	8	tr|A0A087WZU8|A0A087WZU8_HUMAN	107198	128690	374626	106924	115559	113798	128690	113798	0.730127	0.0407045	-0.177435	0.0740741	0.037037	0.211206	0.3353	0.211206	0.3353
sp|P68431|H31_HUMAN	P68431	HIST1H3A	Histone H3.1 OS=Homo sapiens GN=HIST1H3A PE=1 SV=2	314.19	0	8	sp|P68431|H31_HUMAN	1.80357e+06	2.92276e+06	2.53715e+06	1.1058e+06	2.4202e+06	1.86603e+06	2.53715e+06	1.86603e+06	0.234822	0.367148	-0.443235	0	0	0.212264	0.336494	0.212264	0.336494
sp|O60814|H2B1K_HUMAN	O60814	HIST1H2BK	Histone H2B type 1-K OS=Homo sapiens GN=HIST1H2BK PE=1 SV=3	1182.69	0	14	sp|O60814|H2B1K_HUMAN	2.58641e+07	3.00231e+07	3.02399e+07	1.53684e+07	2.90464e+07	2.36242e+07	3.00231e+07	2.36242e+07	0.0859017	0.303697	-0.345806	0.0123457	0	0.214245	0.339144	0.214245	0.339144
sp|Q9UHX1|PUF60_HUMAN	Q9UHX1	PUF60	Poly(U)-binding-splicing factor PUF60 OS=Homo sapiens GN=PUF60 PE=1 SV=1	2796.9	0	27	sp|Q9UHX1|PUF60_HUMAN	7.90794e+06	1.16801e+07	1.08971e+07	6.9188e+06	7.46023e+06	9.52989e+06	1.08971e+07	7.46023e+06	0.1959	0.172915	-0.546646	0.0689655	0.0632184	0.215532	0.3402	0.215532	0.3402
tr|J3KR24|J3KR24_HUMAN	J3KR24	IARS	Isoleucine--tRNA ligase, cytoplasmic OS=Homo sapiens GN=IARS PE=1 SV=1	461.85	0	7	tr|J3KR24|J3KR24_HUMAN	65288.1	36753.2	73353.5	58267.1	34252.8	32031.6	65288.1	34252.8	0.328924	0.350418	-0.930598	0.0416667	0.0833333	0.215375	0.3402	0.215375	0.3402
sp|Q14974|IMB1_HUMAN	Q14974	KPNB1	Importin subunit beta-1 OS=Homo sapiens GN=KPNB1 PE=1 SV=2	322.62	0	5	sp|Q14974|IMB1_HUMAN	80742.4	40017	112432	63668.9	34891.7	50391.4	80742.4	50391.4	0.467014	0.290085	-0.680149	0.166667	0.111111	0.217304	0.342013	0.217304	0.342013
sp|P18206|VINC_HUMAN	P18206	VCL	Vinculin OS=Homo sapiens GN=VCL PE=1 SV=4	203.6	0.00160256	5	sp|P18206|VINC_HUMAN	28474.4	16590.9	53720.4	29280.7	15673.9	14803.7	28474.4	15673.9	0.57583	0.407581	-0.861304	0.0666667	0	0.217051	0.342013	0.217051	0.342013
sp|P42167|LAP2B_HUMAN	P42167	TMPO	Lamina-associated polypeptide 2, isoforms beta/gamma OS=Homo sapiens GN=TMPO PE=1 SV=2	674.75	0	13	sp|P42167|LAP2B_HUMAN	607542	612776	499034	508811	492370	398259	607542	492370	0.11204	0.127873	-0.303242	0	0	0.219386	0.344795	0.219386	0.344795
tr|E9PDR0|E9PDR0_HUMAN	E9PDR0	PCCB	Propionyl-CoA carboxylase beta chain, mitochondrial OS=Homo sapiens GN=PCCB PE=1 SV=1	1098.65	0	19	tr|E9PDR0|E9PDR0_HUMAN	178071	49363.1	371399	241577	230179	381789	178071	241577	0.812054	0.296765	0.440029	0.130435	0.0289855	0.222283	0.34835	0.222283	0.34835
sp|Q01780|EXOSX_HUMAN	Q01780	EXOSC10	Exosome component 10 OS=Homo sapiens GN=EXOSC10 PE=1 SV=2	103.85	0.00223214	3	sp|Q01780|EXOSX_HUMAN	25618.5	28831.9	18885.1	17864.8	20911.2	19139.4	25618.5	19139.4	0.207655	0.0792503	-0.420641	0	0	0.222118	0.34835	0.222118	0.34835
sp|Q9ULW3|ABT1_HUMAN	Q9ULW3	ABT1	Activator of basal transcription 1 OS=Homo sapiens GN=ABT1 PE=1 SV=1	239.18	0.00178253	6	sp|Q9ULW3|ABT1_HUMAN	116100	145631	120151	78928.3	108979	119246	120151	108979	0.125764	0.204641	-0.140803	0	0	0.223382	0.349572	0.223382	0.349572
sp|B5ME19|EIFCL_HUMAN	B5ME19	EIF3CL	Eukaryotic translation initiation factor 3 subunit C-like protein OS=Homo sapiens GN=EIF3CL PE=3 SV=1	569.13	0	11	sp|B5ME19|EIFCL_HUMAN	170849	237021	142813	158679	167859	85479.3	170849	158679	0.263528	0.328719	-0.106604	0.0833333	0	0.225594	0.35253	0.225594	0.35253
sp|P05165|PCCA_HUMAN	P05165	PCCA	Propionyl-CoA carboxylase alpha chain, mitochondrial OS=Homo sapiens GN=PCCA PE=1 SV=4	2533.76	0	38	sp|P05165|PCCA_HUMAN	2.34982e+06	334845	4.06446e+06	3.1828e+06	2.78636e+06	3.50449e+06	2.34982e+06	3.1828e+06	0.829805	0.113909	0.437745	0.025641	0	0.225997	0.352658	0.225997	0.352658
sp|Q9Y2X3|NOP58_HUMAN	Q9Y2X3	NOP58	Nucleolar protein 58 OS=Homo sapiens GN=NOP58 PE=1 SV=1	1268.11	0	21	sp|Q9Y2X3|NOP58_HUMAN	581005	924456	894611	803726	1.06264e+06	1.22286e+06	894611	1.06264e+06	0.23782	0.205387	0.248317	0.0555556	0	0.226554	0.353026	0.226554	0.353026
sp|Q16555|DPYL2_HUMAN	Q16555	DPYSL2	Dihydropyrimidinase-related protein 2 OS=Homo sapiens GN=DPYSL2 PE=1 SV=1	76.32	0.00490196	2	sp|Q16555|DPYL2_HUMAN	16092.5	18160.9	668.76	15706.5	17333.7	17244.2	16092.5	17244.2	0.821093	0.0545714	0.099725	0	0	0.22724	0.353592	0.22724	0.353592
sp|P21796|VDAC1_HUMAN	P21796	VDAC1	Voltage-dependent anion-selective channel protein 1 OS=Homo sapiens GN=VDAC1 PE=1 SV=2	77.03	0.00493583	2	sp|P21796|VDAC1_HUMAN	21795.8	15376.4	18241.4	14966.1	16452.8	13137.9	18241.4	14966.1	0.174102	0.111794	-0.285518	0	0	0.227655	0.353736	0.227655	0.353736
sp|P19338|NUCL_HUMAN	P19338	NCL	Nucleolin OS=Homo sapiens GN=NCL PE=1 SV=3	552.5	0	12	sp|P19338|NUCL_HUMAN	95639.5	106575	96581.7	127066	177558	93388	96581.7	127066	0.0608431	0.319316	0.395755	0	0	0.229062	0.355418	0.229062	0.355418
sp|Q8N9Q2|SR1IP_HUMAN	Q8N9Q2	SREK1IP1	Protein SREK1IP1 OS=Homo sapiens GN=SREK1IP1 PE=1 SV=1	240.15	0.00179533	7	sp|Q8N9Q2|SR1IP_HUMAN	353484	427449	385295	352908	284731	323714	385295	323714	0.0954427	0.106742	-0.251245	0.0416667	0	0.2298	0.355621	0.2298	0.355621
sp|P31939|PUR9_HUMAN	P31939	ATIC	Bifunctional purine biosynthesis protein PURH OS=Homo sapiens GN=ATIC PE=1 SV=3	74.66	0.00581959	2	sp|P31939|PUR9_HUMAN	15636.9	7568.38	18477.3	11095.2	11490.2	5016.67	15636.9	11095.2	0.407321	0.39441	-0.495018	0.166667	0	0.229841	0.355621	0.229841	0.355621
sp|P10515|ODP2_HUMAN	P10515	DLAT	Dihydrolipoyllysine-residue acetyltransferase component of pyruvate dehydrogenase complex, mitochondrial OS=Homo sapiens GN=DLAT PE=1 SV=3	71.12	0.00572519	1	sp|P10515|ODP2_HUMAN	1922.97	474.78	3117.85	2037.51	2355.59	3477.87	1922.97	2355.59	0.719898	0.288403	0.292752	0.333333	0	0.230208	0.355687	0.230208	0.355687
tr|A6NLN1|A6NLN1_HUMAN	A6NLN1	PTBP1	Polypyrimidine tract binding protein 1, isoform CRA_b OS=Homo sapiens GN=PTBP1 PE=1 SV=4	661.49	0	11	tr|A6NLN1|A6NLN1_HUMAN	326122	357508	571840	319168	348509	284415	357508	319168	0.319551	0.101099	-0.163661	0	0	0.231853	0.357321	0.231853	0.357321
sp|Q9UHA3|RLP24_HUMAN	Q9UHA3	RSL24D1	Probable ribosome biogenesis protein RLP24 OS=Homo sapiens GN=RSL24D1 PE=1 SV=1	204.81	0.00161031	4	sp|Q9UHA3|RLP24_HUMAN	249773	287696	254386	188883	254437	209159	254386	209159	0.0783944	0.154315	-0.282418	0	0	0.231916	0.357321	0.231916	0.357321
sp|Q99816|TS101_HUMAN	Q99816	TSG101	Tumor susceptibility gene 101 protein OS=Homo sapiens GN=TSG101 PE=1 SV=2	69.33	0.00664137	2	sp|Q99816|TS101_HUMAN	23833.8	29964.2	19744.3	20539.9	19389.5	18772.8	23833.8	19389.5	0.209831	0.0458372	-0.297729	0	0	0.232609	0.357885	0.232609	0.357885
tr|A0A096LNZ9|A0A096LNZ9_HUMAN	A0A096LNZ9	ISG15	Ubiquitin-like protein ISG15 (Fragment) OS=Homo sapiens GN=ISG15 PE=1 SV=5	108.41	0.0022805	2	tr|A0A096LNZ9|A0A096LNZ9_HUMAN	37754.4	23931.4	43856	25983.6	24722.9	29095.4	37754.4	25983.6	0.290177	0.0846081	-0.539043	0.166667	0	0.234008	0.359533	0.234008	0.359533
sp|Q8IXM3|RM41_HUMAN	Q8IXM3	MRPL41	39S ribosomal protein L41, mitochondrial OS=Homo sapiens GN=MRPL41 PE=1 SV=1	768.58	0	11	sp|Q8IXM3|RM41_HUMAN	2.62648e+06	3.84643e+06	1.91697e+06	1.59955e+06	2.58384e+06	1.97048e+06	2.62648e+06	1.97048e+06	0.348962	0.242333	-0.414581	0.0784314	0.0196078	0.23736	0.364173	0.23736	0.364173
sp|Q8TBB5|KLDC4_HUMAN	Q8TBB5	KLHDC4	Kelch domain-containing protein 4 OS=Homo sapiens GN=KLHDC4 PE=1 SV=1	74.68	0.00582524	2	sp|Q8TBB5|KLDC4_HUMAN	8987.01	13789.8	28583.4	8633.67	9076.16	14012.2	13789.8	9076.16	0.596601	0.282368	-0.603444	0	0	0.237695	0.364177	0.237695	0.364177
sp|Q5D862|FILA2_HUMAN	Q5D862	FLG2	Filaggrin-2 OS=Homo sapiens GN=FLG2 PE=1 SV=1	339.19	0	5	sp|Q5D862|FILA2_HUMAN	39268.5	22201.1	60146.5	17754.5	29890.6	32907	39268.5	29890.6	0.468801	0.298713	-0.39368	0.166667	0.166667	0.24157	0.369598	0.24157	0.369598
sp|Q9Y520|PRC2C_HUMAN	Q9Y520	PRRC2C	Protein PRRC2C OS=Homo sapiens GN=PRRC2C PE=1 SV=4	1270.35	0	28	sp|Q9Y520|PRC2C_HUMAN	759390	1.1102e+06	824216	616586	776265	763583	824216	763583	0.207877	0.123477	-0.110239	0.0606061	0.030303	0.242173	0.370005	0.242173	0.370005
sp|Q12834|CDC20_HUMAN	Q12834	CDC20	Cell division cycle protein 20 homolog OS=Homo sapiens GN=CDC20 PE=1 SV=2	67.71	0.00659134	1	sp|Q12834|CDC20_HUMAN	4203.74	5710.26	249.37	5710.95	4512.3	4006.07	4203.74	4512.3	0.832519	0.184597	0.102187	0	0	0.242558	0.370078	0.242558	0.370078
tr|E7EX29|E7EX29_HUMAN	E7EX29	YWHAZ	14-3-3 protein zeta/delta (Fragment) OS=Homo sapiens GN=YWHAZ PE=1 SV=1	453.32	0	9	tr|E7EX29|E7EX29_HUMAN	319775	206942	210259	246085	142923	180735	210259	180735	0.261371	0.274806	-0.218288	0	0	0.24375	0.371379	0.24375	0.371379
sp|O15260|SURF4_HUMAN	O15260	SURF4	Surfeit locus protein 4 OS=Homo sapiens GN=SURF4 PE=1 SV=3	310.4	0	3	sp|O15260|SURF4_HUMAN	20253.8	19790.6	25680.8	29686.5	26783.6	23392.2	20253.8	26783.6	0.149497	0.118341	0.40316	0.133333	0.133333	0.246491	0.374602	0.246491	0.374602
sp|Q96C57|CL043_HUMAN	Q96C57	C12orf43	Uncharacterized protein C12orf43 OS=Homo sapiens GN=C12orf43 PE=1 SV=2	144.27	0.0013245	3	sp|Q96C57|CL043_HUMAN	36302.3	56371.8	62818.8	26383	48166.6	42885.3	56371.8	42885.3	0.266813	0.290287	-0.394488	0.0833333	0.25	0.246548	0.374602	0.246548	0.374602
sp|Q9P031|TAP26_HUMAN	Q9P031	CCDC59	Thyroid transcription factor 1-associated protein 26 OS=Homo sapiens GN=CCDC59 PE=1 SV=2	153.73	0.00137741	5	sp|Q9P031|TAP26_HUMAN	53772.3	57416.7	37837	32438.6	47545.5	37861.6	53772.3	37861.6	0.209621	0.194822	-0.506129	0	0	0.247671	0.37548	0.247671	0.37548
sp|Q5VWG9|TAF3_HUMAN	Q5VWG9	TAF3	Transcription initiation factor TFIID subunit 3 OS=Homo sapiens GN=TAF3 PE=1 SV=1	138.91	0.00258065	2	sp|Q5VWG9|TAF3_HUMAN	18981.5	40542.7	61838.1	17403.4	29995.1	28013.2	40542.7	28013.2	0.529698	0.269345	-0.533333	0	0	0.24781	0.37548	0.24781	0.37548
sp|P07996|TSP1_HUMAN	P07996	THBS1	Thrombospondin-1 OS=Homo sapiens GN=THBS1 PE=1 SV=2	198.68	0.00157978	5	sp|P07996|TSP1_HUMAN	28593.3	15959.3	23079.8	42821	20753.9	28941.8	23079.8	28941.8	0.280961	0.361724	0.326522	0	0	0.25225	0.381303	0.25225	0.381303
sp|Q86X95|CIR1_HUMAN	Q86X95	CIR1	Corepressor interacting with RBPJ 1 OS=Homo sapiens GN=CIR1 PE=1 SV=1	481.44	0	8	sp|Q86X95|CIR1_HUMAN	212404	253082	212815	196756	153192	210393	212815	196756	0.10335	0.159957	-0.113195	0.030303	0	0.252348	0.381303	0.252348	0.381303
sp|Q86UE4|LYRIC_HUMAN	Q86UE4	MTDH	Protein LYRIC OS=Homo sapiens GN=MTDH PE=1 SV=2	806.88	0	12	sp|Q86UE4|LYRIC_HUMAN	489316	770457	794308	429492	561000	605724	770457	561000	0.247734	0.172173	-0.457713	0	0.0392157	0.252772	0.381418	0.252772	0.381418
sp|P48444|COPD_HUMAN	P48444	ARCN1	Coatomer subunit delta OS=Homo sapiens GN=ARCN1 PE=1 SV=1	708.75	0	16	sp|P48444|COPD_HUMAN	287187	238445	336154	267939	217047	216883	287187	217047	0.17007	0.125792	-0.403983	0.0701754	0.0175439	0.253456	0.381925	0.253456	0.381925
sp|P68104|EF1A1_HUMAN	P68104	EEF1A1	Elongation factor 1-alpha 1 OS=Homo sapiens GN=EEF1A1 PE=1 SV=1	2728.91	0	37	sp|P68104|EF1A1_HUMAN	2.1909e+07	1.85008e+07	2.25526e+07	1.9936e+07	1.60497e+07	1.63027e+07	2.1909e+07	1.63027e+07	0.103749	0.124753	-0.426411	0.0327869	0.010929	0.254702	0.382263	0.254702	0.382263
sp|Q7Z434|MAVS_HUMAN	Q7Z434	MAVS	Mitochondrial antiviral-signaling protein OS=Homo sapiens GN=MAVS PE=1 SV=2	80.18	0.00502513	3	sp|Q7Z434|MAVS_HUMAN	24958	14108.8	49504.9	22466.9	13692	17552.2	24958	17552.2	0.614228	0.245649	-0.507847	0	0	0.254726	0.382263	0.254726	0.382263
tr|F5H6E2|F5H6E2_HUMAN	F5H6E2	MYO1C	Unconventional myosin-Ic OS=Homo sapiens GN=MYO1C PE=1 SV=1	479.39	0	10	tr|F5H6E2|F5H6E2_HUMAN	136448	96522.9	161436	123747	90712.2	93919	136448	93919	0.249046	0.177224	-0.538861	0.1	0	0.254287	0.382263	0.254287	0.382263
sp|Q92900|RENT1_HUMAN	Q92900	UPF1	Regulator of nonsense transcripts 1 OS=Homo sapiens GN=UPF1 PE=1 SV=2	111.22	0.00231214	3	sp|Q92900|RENT1_HUMAN	28939	26096.2	25558.6	26749.4	19416.8	20965.3	26096.2	20965.3	0.0676168	0.172713	-0.315836	0	0	0.256464	0.384345	0.256464	0.384345
sp|O60701|UGDH_HUMAN	O60701	UGDH	UDP-glucose 6-dehydrogenase OS=Homo sapiens GN=UGDH PE=1 SV=1	283.78	0	6	sp|O60701|UGDH_HUMAN	48306.9	33597.4	102679	79161.8	82808.5	70892.8	48306.9	79161.8	0.591424	0.0786569	0.712575	0.0555556	0	0.257545	0.384915	0.257545	0.384915
tr|B4DY08|B4DY08_HUMAN	B4DY08	HNRNPC	Heterogeneous nuclear ribonucleoproteins C1/C2 OS=Homo sapiens GN=HNRNPC PE=1 SV=1	200.48	0.00158983	2	tr|B4DY08|B4DY08_HUMAN	18592.7	43390.9	31144.5	22312.9	18851.8	25231.1	31144.5	22312.9	0.399431	0.144292	-0.481097	0.111111	0.222222	0.257464	0.384915	0.257464	0.384915
sp|P01023|A2MG_HUMAN	P01023	A2M	Alpha-2-macroglobulin OS=Homo sapiens GN=A2M PE=1 SV=3	76.13	0.00489237	2	sp|P01023|A2MG_HUMAN	9223.93	5808.37	10393.4	5575.65	7222.48	6737.21	9223.93	6737.21	0.281106	0.129956	-0.453231	0	0	0.258964	0.386508	0.258964	0.386508
sp|P43246|MSH2_HUMAN	P43246	MSH2	DNA mismatch repair protein Msh2 OS=Homo sapiens GN=MSH2 PE=1 SV=1	76.14	0.00489716	1	sp|P43246|MSH2_HUMAN	1959.6	795.849	170.428	1327.6	2488.82	724.401	795.849	1327.6	0.930986	0.59249	0.738253	0	0	0.259676	0.386519	0.259676	0.386519
tr|B5MDF5|B5MDF5_HUMAN	B5MDF5	RAN	GTP-binding nuclear protein Ran OS=Homo sapiens GN=RAN PE=1 SV=1	631.51	0	10	tr|B5MDF5|B5MDF5_HUMAN	1.6353e+06	1.02627e+06	2.02712e+06	1.33316e+06	1.0533e+06	1.13745e+06	1.6353e+06	1.13745e+06	0.322694	0.122239	-0.523743	0	0	0.25939	0.386519	0.25939	0.386519
sp|Q9Y2T2|AP3M1_HUMAN	Q9Y2T2	AP3M1	AP-3 complex subunit mu-1 OS=Homo sapiens GN=AP3M1 PE=1 SV=1	79.93	0.00502008	2	sp|Q9Y2T2|AP3M1_HUMAN	21063.9	23768.2	8883.45	14966.2	10120	10603.6	21063.9	10603.6	0.442843	0.224378	-0.990222	0	0	0.261835	0.389205	0.261835	0.389205
sp|Q92499|DDX1_HUMAN	Q92499	DDX1	ATP-dependent RNA helicase DDX1 OS=Homo sapiens GN=DDX1 PE=1 SV=2	87.67	0.00209424	2	sp|Q92499|DDX1_HUMAN	15727.7	12240.2	27290.2	17476.3	9751.59	12325.9	15727.7	12325.9	0.427691	0.298325	-0.351618	0	0	0.263966	0.390784	0.263966	0.390784
sp|P21980|TGM2_HUMAN	P21980	TGM2	Protein-glutamine gamma-glutamyltransferase 2 OS=Homo sapiens GN=TGM2 PE=1 SV=2	145.86	0.00133511	4	sp|P21980|TGM2_HUMAN	75936.9	50904.3	64276.2	65248.2	36280.9	50308.6	64276.2	50308.6	0.196623	0.286214	-0.353478	0	0	0.2634	0.390784	0.2634	0.390784
sp|P08238|HS90B_HUMAN	P08238	HSP90AB1	Heat shock protein HSP 90-beta OS=Homo sapiens GN=HSP90AB1 PE=1 SV=4	1968.62	0	36	sp|P08238|HS90B_HUMAN	4.39582e+06	2.55771e+06	4.6489e+06	3.92722e+06	2.24137e+06	2.57349e+06	4.39582e+06	2.57349e+06	0.29511	0.306457	-0.772405	0.0289855	0.0144928	0.26377	0.390784	0.26377	0.390784
sp|P63241|IF5A1_HUMAN	P63241	EIF5A	Eukaryotic translation initiation factor 5A-1 OS=Homo sapiens GN=EIF5A PE=1 SV=2	339.43	0	5	sp|P63241|IF5A1_HUMAN	77760.8	73279.1	66999.7	60035.8	73555.7	47094.2	73279.1	60035.8	0.074374	0.219693	-0.287578	0.047619	0.0952381	0.265125	0.391971	0.265125	0.391971
sp|Q9UL25|RAB21_HUMAN	Q9UL25	RAB21	Ras-related protein Rab-21 OS=Homo sapiens GN=RAB21 PE=1 SV=3	72	0.00574713	2	sp|Q9UL25|RAB21_HUMAN	16825.6	9406.58	12127.8	19738	13311.7	15144	12127.8	15144	0.29352	0.206079	0.320428	0	0	0.265746	0.39236	0.265746	0.39236
sp|P06576|ATPB_HUMAN	P06576	ATP5B	ATP synthase subunit beta, mitochondrial OS=Homo sapiens GN=ATP5B PE=1 SV=3	802.69	0	11	sp|P06576|ATPB_HUMAN	219157	145197	157142	228204	230014	178759	157142	228204	0.228409	0.136977	0.53826	0.111111	0.0222222	0.266752	0.393316	0.266752	0.393316
sp|O15131|IMA6_HUMAN	O15131	KPNA5	Importin subunit alpha-6 OS=Homo sapiens GN=KPNA5 PE=1 SV=2	80.68	0.00505051	1	sp|O15131|IMA6_HUMAN	5758.34	2748.48	3771.8	3691.54	10622.6	4677.91	3771.8	4677.91	0.373918	0.592273	0.310612	0	0	0.269188	0.394785	0.269188	0.394785
tr|A0A0B4J2C3|A0A0B4J2C3_HUMAN	A0A0B4J2C3	TPT1	Translationally-controlled tumor protein OS=Homo sapiens GN=TPT1 PE=1 SV=1	98.93	0.00218818	2	tr|A0A0B4J2C3|A0A0B4J2C3_HUMAN	66642	41787.7	21975.1	68431	50932.3	48508	41787.7	50932.3	0.514877	0.194265	0.285501	0	0	0.268423	0.394785	0.268423	0.394785
sp|Q14151|SAFB2_HUMAN	Q14151	SAFB2	Scaffold attachment factor B2 OS=Homo sapiens GN=SAFB2 PE=1 SV=1	535.96	0	16	sp|Q14151|SAFB2_HUMAN	266467	366650	266077	184004	318269	219778	266467	219778	0.193353	0.288888	-0.277907	0.0588235	0.0392157	0.268707	0.394785	0.268707	0.394785
sp|Q8TDN6|BRX1_HUMAN	Q8TDN6	BRIX1	Ribosome biogenesis protein BRX1 homolog OS=Homo sapiens GN=BRIX1 PE=1 SV=2	150.42	0.0013587	5	sp|Q8TDN6|BRX1_HUMAN	51433.1	80066	118846	53703.3	60871.9	66233.2	80066	60871.9	0.405443	0.104308	-0.395413	0.0555556	0	0.269003	0.394785	0.269003	0.394785
sp|O15212|PFD6_HUMAN	O15212	PFDN6	Prefoldin subunit 6 OS=Homo sapiens GN=PFDN6 PE=1 SV=1	81.47	0.00506586	2	sp|O15212|PFD6_HUMAN	93599	85983.8	226682	86796.4	78507	102077	93599	86796.4	0.584291	0.134151	-0.108857	0	0	0.271317	0.397376	0.271317	0.397376
sp|P61019|RAB2A_HUMAN	P61019	RAB2A	Ras-related protein Rab-2A OS=Homo sapiens GN=RAB2A PE=1 SV=1	325.78	0	6	sp|P61019|RAB2A_HUMAN	112563	98103.2	149076	100657	94771.2	96648.2	112563	96648.2	0.219068	0.0308819	-0.219918	0	0	0.272678	0.398837	0.272678	0.398837
tr|K7ELQ0|K7ELQ0_HUMAN	K7ELQ0	MRPL4	39S ribosomal protein L4, mitochondrial OS=Homo sapiens GN=MRPL4 PE=1 SV=1	159.72	0.00141243	3	tr|K7ELQ0|K7ELQ0_HUMAN	63246.9	88455.8	188748	81904.2	72260.3	66849.7	88455.8	72260.3	0.585003	0.103511	-0.291752	0	0	0.273183	0.399043	0.273183	0.399043
sp|Q9BYD6|RM01_HUMAN	Q9BYD6	MRPL1	39S ribosomal protein L1, mitochondrial OS=Homo sapiens GN=MRPL1 PE=1 SV=2	196.88	0.0015748	4	sp|Q9BYD6|RM01_HUMAN	34465.6	61659.3	86868.8	22369.1	58445.7	45641.9	61659.3	45641.9	0.429652	0.433896	-0.43396	0.0666667	0	0.275139	0.401366	0.275139	0.401366
sp|Q9Y3A4|RRP7A_HUMAN	Q9Y3A4	RRP7A	Ribosomal RNA-processing protein 7 homolog A OS=Homo sapiens GN=RRP7A PE=1 SV=2	142.23	0.00131752	3	sp|Q9Y3A4|RRP7A_HUMAN	45304.8	97685.4	49361.6	31444.5	62647.7	43268.1	49361.6	43268.1	0.454504	0.344058	-0.190087	0	0	0.276804	0.403259	0.276804	0.403259
sp|P78527|PRKDC_HUMAN	P78527	PRKDC	DNA-dependent protein kinase catalytic subunit OS=Homo sapiens GN=PRKDC PE=1 SV=3	391.24	0	9	sp|P78527|PRKDC_HUMAN	58215.5	27730.6	67204.7	53931.1	24185.9	28888.7	58215.5	28888.7	0.405277	0.448285	-1.0109	0.0740741	0	0.277829	0.404216	0.277829	0.404216
tr|H0Y7U4|H0Y7U4_HUMAN	H0Y7U4	THOC2	THO complex subunit 2 (Fragment) OS=Homo sapiens GN=THOC2 PE=1 SV=1	80.41	0.00504032	1	tr|H0Y7U4|H0Y7U4_HUMAN	11011.1	3417.93	29102.8	9880.55	32019.8	22725.2	11011.1	22725.2	0.909347	0.516064	1.04533	0.333333	0	0.280453	0.406416	0.280453	0.406416
sp|P23526|SAHH_HUMAN	P23526	AHCY	Adenosylhomocysteinase OS=Homo sapiens GN=AHCY PE=1 SV=4	466.65	0	10	sp|P23526|SAHH_HUMAN	232082	189913	239644	199403	181372	173838	232082	181372	0.121503	0.0710586	-0.355683	0.0833333	0	0.279835	0.406416	0.279835	0.406416
sp|Q3B726|RPA43_HUMAN	Q3B726	TWISTNB	DNA-directed RNA polymerase I subunit RPA43 OS=Homo sapiens GN=TWISTNB PE=1 SV=1	779.43	0	13	sp|Q3B726|RPA43_HUMAN	594740	769899	839423	489511	560631	746964	769899	560631	0.171617	0.221946	-0.457617	0	0	0.280421	0.406416	0.280421	0.406416
sp|O00487|PSDE_HUMAN	O00487	PSMD14	26S proteasome non-ATPase regulatory subunit 14 OS=Homo sapiens GN=PSMD14 PE=1 SV=1	160.57	0.00141643	2	sp|O00487|PSDE_HUMAN	37147.2	27712.6	36940.3	30869.6	27200.7	26245	36940.3	27200.7	0.158792	0.0868663	-0.441554	0	0	0.282342	0.408614	0.282342	0.408614
sp|Q9Y6A4|CFA20_HUMAN	Q9Y6A4	CFAP20	Cilia- and flagella-associated protein 20 OS=Homo sapiens GN=CFAP20 PE=1 SV=1	228.22	0.00171527	3	sp|Q9Y6A4|CFA20_HUMAN	45074	46444	32132.6	39605.9	66270	50274.5	45074	50274.5	0.191596	0.257837	0.157531	0.166667	0	0.283227	0.409296	0.283227	0.409296
tr|A0A0A0MRR7|A0A0A0MRR7_HUMAN	A0A0A0MRR7	SNRPC	U1 small nuclear ribonucleoprotein C OS=Homo sapiens GN=SNRPC PE=1 SV=1	291.86	0	3	tr|A0A0A0MRR7|A0A0A0MRR7_HUMAN	428488	536941	250092	226348	369684	300853	428488	300853	0.357474	0.239787	-0.510194	0	0	0.28356	0.409296	0.28356	0.409296
sp|P16615|AT2A2_HUMAN	P16615	ATP2A2	Sarcoplasmic/endoplasmic reticulum calcium ATPase 2 OS=Homo sapiens GN=ATP2A2 PE=1 SV=1	655.46	0	13	sp|P16615|AT2A2_HUMAN	227790	183764	238243	209954	171788	159469	227790	171788	0.133484	0.145905	-0.407077	0.0512821	0	0.28508	0.41095	0.28508	0.41095
sp|Q8IY81|SPB1_HUMAN	Q8IY81	FTSJ3	pre-rRNA processing protein FTSJ3 OS=Homo sapiens GN=FTSJ3 PE=1 SV=2	1962.98	0	26	sp|Q8IY81|SPB1_HUMAN	1.77866e+06	2.1716e+06	2.11375e+06	2.21733e+06	2.52563e+06	2.40623e+06	2.11375e+06	2.40623e+06	0.104952	0.0652308	0.186968	0.0540541	0.045045	0.286481	0.412427	0.286481	0.412427
sp|P13639|EF2_HUMAN	P13639	EEF2	Elongation factor 2 OS=Homo sapiens GN=EEF2 PE=1 SV=4	1578.78	0	26	sp|P13639|EF2_HUMAN	1.18129e+06	948913	1.11463e+06	1.01517e+06	936122	770913	1.11463e+06	936122	0.110625	0.137354	-0.251795	0.114035	0.0526316	0.287997	0.414066	0.287997	0.414066
sp|P52597|HNRPF_HUMAN	P52597	HNRNPF	Heterogeneous nuclear ribonucleoprotein F OS=Homo sapiens GN=HNRNPF PE=1 SV=3	139.21	0.00129199	2	sp|P52597|HNRPF_HUMAN	58658.8	71057.5	142406	76695.2	53500.1	61075.1	71057.5	61075.1	0.498298	0.185515	-0.218404	0	0	0.288854	0.414212	0.288854	0.414212
tr|J3KNN5|J3KNN5_HUMAN	J3KNN5	DDX41	Probable ATP-dependent RNA helicase DDX41 (Fragment) OS=Homo sapiens GN=DDX41 PE=1 SV=1	305.28	0	8	tr|J3KNN5|J3KNN5_HUMAN	62388.8	144922	104314	74358.3	71714.8	81316.9	104314	74358.3	0.397291	0.0654381	-0.488367	0.185185	0	0.288816	0.414212	0.288816	0.414212
sp|P50416|CPT1A_HUMAN	P50416	CPT1A	Carnitine O-palmitoyltransferase 1, liver isoform OS=Homo sapiens GN=CPT1A PE=1 SV=2	70.56	0.00570885	1	sp|P50416|CPT1A_HUMAN	4928.88	4623.84	5873.39	11431.5	9050.04	3580.13	4928.88	9050.04	0.126696	0.501917	0.876664	0	0	0.290094	0.415448	0.290094	0.415448
sp|Q13206|DDX10_HUMAN	Q13206	DDX10	Probable ATP-dependent RNA helicase DDX10 OS=Homo sapiens GN=DDX10 PE=1 SV=2	153.34	0.00137174	2	sp|Q13206|DDX10_HUMAN	10576	14396.9	8165.17	10468.5	22092	12400.6	10576	12400.6	0.284476	0.415588	0.229612	0	0	0.291701	0.416661	0.291701	0.416661
sp|O95639|CPSF4_HUMAN	O95639	CPSF4	Cleavage and polyadenylation specificity factor subunit 4 OS=Homo sapiens GN=CPSF4 PE=1 SV=1	91.41	0.00211416	3	sp|O95639|CPSF4_HUMAN	33961.6	28598.2	12109.6	34574.9	28688.9	30093.5	28598.2	30093.5	0.457546	0.0987843	0.0735268	0	0	0.291475	0.416661	0.291475	0.416661
tr|F5H7X4|F5H7X4_HUMAN	F5H7X4	ARL6IP4	ADP-ribosylation factor-like protein 6-interacting protein 4 (Fragment) OS=Homo sapiens GN=ARL6IP4 PE=1 SV=1	84.1	0.00412797	1	tr|F5H7X4|F5H7X4_HUMAN	13615.4	26183	27049.2	15064.6	21158.7	13689.9	26183	15064.6	0.337414	0.238923	-0.797467	0	0	0.293176	0.418223	0.293176	0.418223
sp|O75643|U520_HUMAN	O75643	SNRNP200	U5 small nuclear ribonucleoprotein 200 kDa helicase OS=Homo sapiens GN=SNRNP200 PE=1 SV=2	113	0.00234192	2	sp|O75643|U520_HUMAN	7822.9	1848.9	10293	9880.34	11273.7	5882.2	7822.9	9880.34	0.652375	0.310546	0.336857	0.166667	0	0.294943	0.419653	0.294943	0.419653
sp|P04075|ALDOA_HUMAN	P04075	ALDOA	Fructose-bisphosphate aldolase A OS=Homo sapiens GN=ALDOA PE=1 SV=2	926.75	0	17	sp|P04075|ALDOA_HUMAN	884138	871891	816933	928580	567943	665492	871891	665492	0.041734	0.258846	-0.389727	0.0166667	0	0.294809	0.419653	0.294809	0.419653
sp|Q9BQE3|TBA1C_HUMAN	Q9BQE3	TUBA1C	Tubulin alpha-1C chain OS=Homo sapiens GN=TUBA1C PE=1 SV=1	413.04	0	4	sp|Q9BQE3|TBA1C_HUMAN	867596	589896	505885	707177	392142	439951	589896	439951	0.289249	0.330889	-0.423118	0	0	0.295511	0.419917	0.295511	0.419917
sp|P62316|SMD2_HUMAN	P62316	SNRPD2	Small nuclear ribonucleoprotein Sm D2 OS=Homo sapiens GN=SNRPD2 PE=1 SV=1	341.81	0	6	sp|P62316|SMD2_HUMAN	316851	378802	312273	234419	323293	290796	316851	290796	0.110602	0.158993	-0.123799	0	0	0.299306	0.424759	0.299306	0.424759
sp|O14828|SCAM3_HUMAN	O14828	SCAMP3	Secretory carrier-associated membrane protein 3 OS=Homo sapiens GN=SCAMP3 PE=1 SV=3	107.31	0.00225989	2	sp|O14828|SCAM3_HUMAN	28193.9	23103.5	25887.4	34638.9	26339.5	30754.1	25887.4	30754.1	0.0990705	0.135803	0.248526	0	0	0.302285	0.426778	0.302285	0.426778
sp|P51991|ROA3_HUMAN	P51991	HNRNPA3	Heterogeneous nuclear ribonucleoprotein A3 OS=Homo sapiens GN=HNRNPA3 PE=1 SV=2	74.95	0.00583658	2	sp|P51991|ROA3_HUMAN	36434.8	43903.4	21241.3	51542.7	41381.3	33924.1	36434.8	41381.3	0.341064	0.209159	0.183663	0	0	0.302184	0.426778	0.302184	0.426778
sp|P04080|CYTB_HUMAN	P04080	CSTB	Cystatin-B OS=Homo sapiens GN=CSTB PE=1 SV=2	157.18	0.0013986	3	sp|P04080|CYTB_HUMAN	191878	235106	191549	162986	172360	188307	191878	172360	0.121513	0.0733433	-0.154764	0	0.166667	0.301656	0.426778	0.301656	0.426778
sp|Q9UGU5|HMGX4_HUMAN	Q9UGU5	HMGXB4	HMG domain-containing protein 4 OS=Homo sapiens GN=HMGXB4 PE=1 SV=2	331.96	0	5	sp|Q9UGU5|HMGX4_HUMAN	85069.8	140094	173042	64435.2	125074	109967	140094	109967	0.334842	0.316211	-0.349326	0.125	0.166667	0.301694	0.426778	0.301694	0.426778
sp|Q96AG4|LRC59_HUMAN	Q96AG4	LRRC59	Leucine-rich repeat-containing protein 59 OS=Homo sapiens GN=LRRC59 PE=1 SV=1	1555.15	0	19	sp|Q96AG4|LRC59_HUMAN	3.4167e+06	4.71766e+06	2.62416e+06	3.44002e+06	4.99498e+06	4.81944e+06	3.4167e+06	4.81944e+06	0.294741	0.192754	0.496264	0	0.0246914	0.30527	0.429899	0.30527	0.429899
tr|C9JPL0|C9JPL0_HUMAN	C9JPL0	CCNL1	Cyclin-L1 OS=Homo sapiens GN=CCNL1 PE=1 SV=1	147.55	0.0013459	4	tr|C9JPL0|C9JPL0_HUMAN	79981.7	66207.7	25415.8	80135.3	59183.8	76829.2	66207.7	76829.2	0.496066	0.156336	0.214657	0	0	0.305293	0.429899	0.305293	0.429899
sp|Q96T37|RBM15_HUMAN	Q96T37	RBM15	Putative RNA-binding protein 15 OS=Homo sapiens GN=RBM15 PE=1 SV=2	235.07	0.00176056	7	sp|Q96T37|RBM15_HUMAN	38129.6	42297.5	97031.2	35971.3	46831.9	39142.2	42297.5	39142.2	0.555677	0.137392	-0.111847	0.0952381	0	0.305671	0.429899	0.305671	0.429899
sp|P02666|CASB_BOVIN	P02666	CSN2	Beta-casein OS=Bos taurus GN=CSN2 PE=1 SV=2	574.3	0	7	sp|P02666|CASB_BOVIN	530663	228591	239100	379219	4.5693e+06	193756	239100	379219	0.515192	1.44358	0.665416	0.0833333	0	0.307957	0.431262	0.307957	0.431262
sp|Q3ZCQ8|TIM50_HUMAN	Q3ZCQ8	TIMM50	Mitochondrial import inner membrane translocase subunit TIM50 OS=Homo sapiens GN=TIMM50 PE=1 SV=2	191.48	0.00155039	5	sp|Q3ZCQ8|TIM50_HUMAN	35928.8	33291.3	37879.5	37292.4	44120.4	44178.3	35928.8	44120.4	0.0644999	0.0945677	0.296302	0.133333	0	0.308068	0.431262	0.308068	0.431262
sp|O00303|EIF3F_HUMAN	O00303	EIF3F	Eukaryotic translation initiation factor 3 subunit F OS=Homo sapiens GN=EIF3F PE=1 SV=1	236.76	0.00177305	5	sp|O00303|EIF3F_HUMAN	76193.1	53777.2	87439.2	75595.5	45766.4	53079.9	76193.1	53079.9	0.236472	0.267369	-0.521493	0.0666667	0	0.308213	0.431262	0.308213	0.431262
tr|H0YEF7|H0YEF7_HUMAN	H0YEF7	PICALM	Phosphatidylinositol-binding clathrin assembly protein (Fragment) OS=Homo sapiens GN=PICALM PE=1 SV=1	74.07	0.00580271	1	tr|H0YEF7|H0YEF7_HUMAN	74563.1	86854.7	50.7117	45853	49835.2	55024.7	74563.1	49835.2	0.872712	0.0915454	-0.581297	0	0	0.307225	0.431262	0.307225	0.431262
sp|Q2NL82|TSR1_HUMAN	Q2NL82	TSR1	Pre-rRNA-processing protein TSR1 homolog OS=Homo sapiens GN=TSR1 PE=1 SV=1	874.96	0	15	sp|Q2NL82|TSR1_HUMAN	385440	546541	432077	342399	405140	389680	432077	389680	0.182314	0.0862307	-0.148998	0	0	0.309516	0.432489	0.309516	0.432489
sp|P21127|CD11B_HUMAN	P21127	CDK11B	Cyclin-dependent kinase 11B OS=Homo sapiens GN=CDK11B PE=1 SV=3	397.38	0	11	sp|P21127|CD11B_HUMAN	237726	264869	222804	207895	198614	214213	237726	207895	0.0881981	0.037922	-0.193448	0	0	0.309878	0.432489	0.309878	0.432489
sp|P13797|PLST_HUMAN	P13797	PLS3	Plastin-3 OS=Homo sapiens GN=PLS3 PE=1 SV=4	98.5	0.00218341	3	sp|P13797|PLST_HUMAN	14840.8	9704.32	19770.5	14839.5	8704.07	10282.7	14840.8	10282.7	0.340745	0.282554	-0.529339	0	0	0.310929	0.433404	0.310929	0.433404
sp|Q9P2J5|SYLC_HUMAN	Q9P2J5	LARS	Leucine--tRNA ligase, cytoplasmic OS=Homo sapiens GN=LARS PE=1 SV=2	108.04	0.00227531	3	sp|Q9P2J5|SYLC_HUMAN	15239.3	11522.1	12304.3	15775.6	7558.54	8859.1	12304.3	8859.1	0.150498	0.411591	-0.473927	0.111111	0.111111	0.31514	0.438717	0.31514	0.438717
sp|O15213|WDR46_HUMAN	O15213	WDR46	WD repeat-containing protein 46 OS=Homo sapiens GN=WDR46 PE=1 SV=3	66.35	0.00748363	1	sp|O15213|WDR46_HUMAN	4575.6	7438.87	201.512	4389.63	5231.19	4479.4	4575.6	4479.4	0.895106	0.0983272	-0.0306578	0	0	0.317111	0.4409	0.317111	0.4409
sp|Q86YZ3|HORN_HUMAN	Q86YZ3	HRNR	Hornerin OS=Homo sapiens GN=HRNR PE=1 SV=2	530.96	0	11	sp|Q86YZ3|HORN_HUMAN	52695.7	105189	74765.6	19858.8	70790.2	84450	74765.6	70790.2	0.339872	0.583224	-0.0788238	0.153846	0.102564	0.318156	0.441794	0.318156	0.441794
tr|F8VVM2|F8VVM2_HUMAN	F8VVM2	SLC25A3	Phosphate carrier protein, mitochondrial OS=Homo sapiens GN=SLC25A3 PE=1 SV=1	548.67	0	8	tr|F8VVM2|F8VVM2_HUMAN	543256	452090	472776	484188	385973	382199	472776	385973	0.0976665	0.138518	-0.292658	0.0833333	0.111111	0.320334	0.443455	0.320334	0.443455
sp|P11142|HSP7C_HUMAN	P11142	HSPA8	Heat shock cognate 71 kDa protein OS=Homo sapiens GN=HSPA8 PE=1 SV=1	1998.23	0	30	sp|P11142|HSP7C_HUMAN	3.63931e+06	2.96656e+06	3.53761e+06	3.41258e+06	2.37605e+06	2.80586e+06	3.53761e+06	2.80586e+06	0.107252	0.181781	-0.334331	0.00793651	0.00793651	0.32097	0.443455	0.32097	0.443455
sp|P38646|GRP75_HUMAN	P38646	HSPA9	Stress-70 protein, mitochondrial OS=Homo sapiens GN=HSPA9 PE=1 SV=2	1279.79	0	23	sp|P38646|GRP75_HUMAN	794070	288552	1.13852e+06	507815	376502	464824	794070	464824	0.577434	0.148868	-0.772581	0.0123457	0	0.319929	0.443455	0.319929	0.443455
tr|F8VRV5|F8VRV5_HUMAN	F8VRV5	DYNLL1	Dynein light chain 1, cytoplasmic OS=Homo sapiens GN=DYNLL1 PE=1 SV=1	176.29	0.00149254	1	tr|F8VRV5|F8VRV5_HUMAN	68877.1	54994.8	21949.6	44683.8	23905.9	27911	54994.8	27911	0.495957	0.342693	-0.978459	0.166667	0	0.320641	0.443455	0.320641	0.443455
sp|P47756|CAPZB_HUMAN	P47756	CAPZB	F-actin-capping protein subunit beta OS=Homo sapiens GN=CAPZB PE=1 SV=4	469.17	0	8	sp|P47756|CAPZB_HUMAN	247290	168418	291855	167239	245432	151667	247290	167239	0.265028	0.267113	-0.564295	0.0666667	0	0.321862	0.444129	0.321862	0.444129
sp|P22061|PIMT_HUMAN	P22061	PCMT1	Protein-L-isoaspartate(D-aspartate) O-methyltransferase OS=Homo sapiens GN=PCMT1 PE=1 SV=4	212.75	0.00165289	6	sp|P22061|PIMT_HUMAN	223007	257728	221434	193436	204269	206244	223007	204269	0.0876525	0.0342519	-0.126616	0	0	0.324163	0.446743	0.324163	0.446743
sp|Q9BQ39|DDX50_HUMAN	Q9BQ39	DDX50	ATP-dependent RNA helicase DDX50 OS=Homo sapiens GN=DDX50 PE=1 SV=1	234.56	0.00175747	5	sp|Q9BQ39|DDX50_HUMAN	37324.9	38876.3	54256.5	42367.6	68586.2	49655.9	38876.3	49655.9	0.215238	0.252785	0.353073	0.0555556	0	0.324604	0.446789	0.324604	0.446789
tr|A0A0C4DG98|A0A0C4DG98_HUMAN	A0A0C4DG98	THOC2	THO complex subunit 2 OS=Homo sapiens GN=THOC2 PE=1 SV=1	1127.28	0	26	tr|A0A0C4DG98|A0A0C4DG98_HUMAN	438328	584899	537989	486635	816215	622861	537989	622861	0.143831	0.258003	0.211332	0.0444444	0.0111111	0.325595	0.447591	0.325595	0.447591
sp|P42025|ACTY_HUMAN	P42025	ACTR1B	Beta-centractin OS=Homo sapiens GN=ACTR1B PE=1 SV=1	86.69	0.00312826	2	sp|P42025|ACTY_HUMAN	30506.7	25294.9	7440.53	13548.7	11133.2	12461.8	25294.9	12461.8	0.573831	0.0977114	-1.02133	0	0	0.326271	0.447959	0.326271	0.447959
sp|Q9P258|RCC2_HUMAN	Q9P258	RCC2	Protein RCC2 OS=Homo sapiens GN=RCC2 PE=1 SV=2	1574.57	0	23	sp|Q9P258|RCC2_HUMAN	751925	973455	841692	620507	847920	709550	841692	709550	0.130218	0.157846	-0.246389	0.0416667	0.0104167	0.330191	0.452775	0.330191	0.452775
sp|P62314|SMD1_HUMAN	P62314	SNRPD1	Small nuclear ribonucleoprotein Sm D1 OS=Homo sapiens GN=SNRPD1 PE=1 SV=1	122.49	0.00241255	2	sp|P62314|SMD1_HUMAN	135644	112370	112785	98653.2	108885	102232	112785	102232	0.110745	0.0502833	-0.141721	0	0	0.332849	0.45585	0.332849	0.45585
sp|P02663|CASA2_BOVIN	P02663	CSN1S2	Alpha-S2-casein OS=Bos taurus GN=CSN1S2 PE=1 SV=2	270.08	0.00194932	6	sp|P02663|CASA2_BOVIN	95968.3	37635.5	65395.7	124565	639795	26945.6	65395.7	124565	0.439865	1.24839	0.929633	0.0952381	0.047619	0.334523	0.455962	0.334523	0.455962
tr|I3L1L3|I3L1L3_HUMAN	I3L1L3	MYBBP1A	Myb-binding protein 1A (Fragment) OS=Homo sapiens GN=MYBBP1A PE=1 SV=1	594.15	0	13	tr|I3L1L3|I3L1L3_HUMAN	177927	304215	222157	144167	212924	210480	222157	210480	0.272958	0.206195	-0.0779013	0.025641	0.025641	0.333892	0.455962	0.333892	0.455962
sp|Q05519|SRS11_HUMAN	Q05519	SRSF11	Serine/arginine-rich splicing factor 11 OS=Homo sapiens GN=SRSF11 PE=1 SV=1	1250.6	0	19	sp|Q05519|SRS11_HUMAN	5.85223e+06	8.70569e+06	8.49634e+06	5.32201e+06	5.96749e+06	7.72201e+06	8.49634e+06	5.96749e+06	0.206963	0.195982	-0.509716	0.0238095	0.0119048	0.334594	0.455962	0.334594	0.455962
sp|Q9UBX3|DIC_HUMAN	Q9UBX3	SLC25A10	Mitochondrial dicarboxylate carrier OS=Homo sapiens GN=SLC25A10 PE=1 SV=2	156.2	0.00139082	2	sp|Q9UBX3|DIC_HUMAN	42225.6	20569.4	37866.3	34499.6	24981.1	17058	37866.3	24981.1	0.341366	0.342295	-0.600077	0.333333	0	0.33423	0.455962	0.33423	0.455962
sp|P50991|TCPD_HUMAN	P50991	CCT4	T-complex protein 1 subunit delta OS=Homo sapiens GN=CCT4 PE=1 SV=4	721.43	0	12	sp|P50991|TCPD_HUMAN	282625	233243	758339	316152	252442	243618	282625	252442	0.682688	0.146182	-0.162939	0.0769231	0	0.336111	0.457461	0.336111	0.457461
sp|Q9H6R4|NOL6_HUMAN	Q9H6R4	NOL6	Nucleolar protein 6 OS=Homo sapiens GN=NOL6 PE=1 SV=2	180.73	0.00150376	4	sp|Q9H6R4|NOL6_HUMAN	54311.3	101770	139136	33295.6	117994	64998.8	101770	64998.8	0.432011	0.593553	-0.646832	0.0833333	0	0.342543	0.465638	0.342543	0.465638
sp|P02662|CASA1_BOVIN	P02662	CSN1S1	Alpha-S1-casein OS=Bos taurus GN=CSN1S1 PE=1 SV=2	799.76	0	8	sp|P02662|CASA1_BOVIN	1.54639e+06	864394	1.0672e+06	1.31795e+06	8.01545e+06	733323	1.0672e+06	1.31795e+06	0.30208	1.2058	0.304472	0.0714286	0.047619	0.344908	0.468272	0.344908	0.468272
sp|P78406|RAE1L_HUMAN	P78406	RAE1	mRNA export factor OS=Homo sapiens GN=RAE1 PE=1 SV=1	1335.23	0	19	sp|P78406|RAE1L_HUMAN	1.32932e+06	3.48039e+06	2.88413e+06	1.41215e+06	2.11526e+06	1.9716e+06	2.88413e+06	1.9716e+06	0.433031	0.20266	-0.54877	0.0555556	0.0666667	0.345791	0.468891	0.345791	0.468891
tr|A0A087WVQ6|A0A087WVQ6_HUMAN	A0A087WVQ6	CLTC	Clathrin heavy chain OS=Homo sapiens GN=CLTC PE=1 SV=1	2561.75	0	44	tr|A0A087WVQ6|A0A087WVQ6_HUMAN	1.37292e+06	592945	1.72989e+06	1.21005e+06	603379	752125	1.37292e+06	752125	0.471978	0.369735	-0.868206	0.0535714	0.0238095	0.347435	0.470538	0.347435	0.470538
sp|Q9NZM5|GSCR2_HUMAN	Q9NZM5	GLTSCR2	Glioma tumor suppressor candidate region gene 2 protein OS=Homo sapiens GN=GLTSCR2 PE=1 SV=2	1591.5	0	20	sp|Q9NZM5|GSCR2_HUMAN	7.04563e+06	9.58929e+06	6.54033e+06	5.6693e+06	7.25334e+06	6.48227e+06	7.04563e+06	6.48227e+06	0.211531	0.12246	-0.120229	0.0520833	0.0416667	0.34884	0.471859	0.34884	0.471859
sp|Q14103|HNRPD_HUMAN	Q14103	HNRNPD	Heterogeneous nuclear ribonucleoprotein D0 OS=Homo sapiens GN=HNRNPD PE=1 SV=1	251.56	0.0018622	5	sp|Q14103|HNRPD_HUMAN	106006	143224	127688	115908	116611	87511.1	127688	115908	0.148789	0.155625	-0.13964	0.166667	0.166667	0.349759	0.472519	0.349759	0.472519
sp|Q6UN15|FIP1_HUMAN	Q6UN15	FIP1L1	Pre-mRNA 3'-end-processing factor FIP1 OS=Homo sapiens GN=FIP1L1 PE=1 SV=1	673.83	0	12	sp|Q6UN15|FIP1_HUMAN	541597	549803	402044	526025	609191	598870	541597	598870	0.166812	0.0784237	0.145024	0.0444444	0	0.351349	0.474084	0.351349	0.474084
tr|A8MZF9|A8MZF9_HUMAN	A8MZF9	DRG2	Developmentally-regulated GTP-binding protein 2 OS=Homo sapiens GN=DRG2 PE=1 SV=1	316.25	0	4	tr|A8MZF9|A8MZF9_HUMAN	30349	25703.5	42370.5	22244.2	38194.4	19749.2	30349	22244.2	0.262171	0.37439	-0.448219	0.166667	0.111111	0.35324	0.476049	0.35324	0.476049
sp|Q9UMS4|PRP19_HUMAN	Q9UMS4	PRPF19	Pre-mRNA-processing factor 19 OS=Homo sapiens GN=PRPF19 PE=1 SV=1	276.12	0.00200401	7	sp|Q9UMS4|PRP19_HUMAN	153796	155243	65497.6	158330	146928	140441	153796	146928	0.411724	0.0609583	-0.0659027	0.0416667	0	0.358686	0.482795	0.358686	0.482795
sp|Q96A33|CCD47_HUMAN	Q96A33	CCDC47	Coiled-coil domain-containing protein 47 OS=Homo sapiens GN=CCDC47 PE=1 SV=1	456.06	0	10	sp|Q96A33|CCD47_HUMAN	96835.6	123627	171667	178868	143782	139435	123627	143782	0.290071	0.140372	0.217886	0.0666667	0	0.361347	0.485782	0.361347	0.485782
tr|H0YNG3|H0YNG3_HUMAN	H0YNG3	SEC11A	Signal peptidase complex catalytic subunit SEC11 OS=Homo sapiens GN=SEC11A PE=1 SV=1	69.86	0.00570342	2	tr|H0YNG3|H0YNG3_HUMAN	7474.6	7087.5	9865.54	13601.9	7259.94	9574.02	7474.6	9574.02	0.184789	0.31634	0.357128	0.333333	0	0.36375	0.487948	0.36375	0.487948
sp|Q9Y285|SYFA_HUMAN	Q9Y285	FARSA	Phenylalanine--tRNA ligase alpha subunit OS=Homo sapiens GN=FARSA PE=1 SV=3	255.83	0.00188324	5	sp|Q9Y285|SYFA_HUMAN	45272.8	48372.9	53147.9	42657.5	47032.3	37913.9	48372.9	42657.5	0.0810755	0.107217	-0.1814	0.133333	0	0.364293	0.487948	0.364293	0.487948
sp|P23246|SFPQ_HUMAN	P23246	SFPQ	Splicing factor, proline- and glutamine-rich OS=Homo sapiens GN=SFPQ PE=1 SV=2	2145.55	0	28	sp|P23246|SFPQ_HUMAN	2.81169e+06	3.8785e+06	2.89817e+06	2.08253e+06	3.48877e+06	2.50459e+06	2.89817e+06	2.50459e+06	0.185393	0.268058	-0.210566	0.0217391	0.0507246	0.363931	0.487948	0.363931	0.487948
sp|Q9NQZ2|SAS10_HUMAN	Q9NQZ2	UTP3	Something about silencing protein 10 OS=Homo sapiens GN=UTP3 PE=1 SV=1	323.39	0	6	sp|Q9NQZ2|SAS10_HUMAN	65754.1	107464	84142.6	47633.5	89148.8	74542.6	84142.6	74542.6	0.24367	0.298961	-0.174771	0.0555556	0	0.36681	0.49048	0.36681	0.49048
sp|Q53GS9|SNUT2_HUMAN	Q53GS9	USP39	U4/U6.U5 tri-snRNP-associated protein 2 OS=Homo sapiens GN=USP39 PE=1 SV=2	90.14	0.0021097	2	sp|Q53GS9|SNUT2_HUMAN	21887.8	22311.8	13186.6	15509	14869.7	16334.3	21887.8	15509	0.26925	0.0471571	-0.497025	0	0	0.367077	0.49048	0.367077	0.49048
tr|A0A0C4DGH2|A0A0C4DGH2_HUMAN	A0A0C4DGH2	RRAS2	Ras-related protein R-Ras2 OS=Homo sapiens GN=RRAS2 PE=1 SV=1	124.16	0.002442	3	tr|A0A0C4DGH2|A0A0C4DGH2_HUMAN	35052.5	47830.8	45832.1	36151.6	34799.2	39150.9	45832.1	36151.6	0.160206	0.0606851	-0.3423	0	0	0.368866	0.49227	0.368866	0.49227
sp|Q08J23|NSUN2_HUMAN	Q08J23	NSUN2	tRNA (cytosine(34)-C(5))-methyltransferase OS=Homo sapiens GN=NSUN2 PE=1 SV=2	244.47	0.00182815	5	sp|Q08J23|NSUN2_HUMAN	35998.6	33063.6	40564.2	37819.2	26990.5	29965.6	35998.6	29965.6	0.103435	0.177088	-0.264637	0.0666667	0	0.370846	0.494311	0.370846	0.494311
sp|P41091|IF2G_HUMAN	P41091	EIF2S3	Eukaryotic translation initiation factor 2 subunit 3 OS=Homo sapiens GN=EIF2S3 PE=1 SV=3	1053.58	0	18	sp|P41091|IF2G_HUMAN	1.28027e+06	1.66101e+06	1.71093e+06	1.07882e+06	1.46809e+06	1.42723e+06	1.66101e+06	1.42723e+06	0.1519	0.161491	-0.218841	0	0	0.373282	0.496954	0.373282	0.496954
sp|Q02750|MP2K1_HUMAN	Q02750	MAP2K1	Dual specificity mitogen-activated protein kinase kinase 1 OS=Homo sapiens GN=MAP2K1 PE=1 SV=2	272	0.00195695	3	sp|Q02750|MP2K1_HUMAN	30223.6	21940.3	24914.4	39650.4	27470.5	25403.8	24914.4	27470.5	0.163319	0.249609	0.140907	0.222222	0.0555556	0.374337	0.497754	0.374337	0.497754
sp|Q15366|PCBP2_HUMAN	Q15366	PCBP2	Poly(rC)-binding protein 2 OS=Homo sapiens GN=PCBP2 PE=1 SV=1	300.03	0	5	sp|Q15366|PCBP2_HUMAN	309450	249630	466831	315049	250077	261653	309450	261653	0.328077	0.125754	-0.242053	0.142857	0.0952381	0.375618	0.498853	0.375618	0.498853
tr|A0A0A0MRM9|A0A0A0MRM9_HUMAN	A0A0A0MRM9	NOLC1	Nucleolar and coiled-body phosphoprotein 1 (Fragment) OS=Homo sapiens GN=NOLC1 PE=1 SV=1	349.77	0	10	tr|A0A0A0MRM9|A0A0A0MRM9_HUMAN	295911	414083	176488	303459	358685	378634	295911	358685	0.402033	0.11225	0.277554	0.030303	0.0909091	0.38314	0.508228	0.38314	0.508228
tr|E7ETA6|E7ETA6_HUMAN	E7ETA6	PCM1	Pericentriolar material 1 protein OS=Homo sapiens GN=PCM1 PE=1 SV=1	73.11	0.00578035	2	tr|E7ETA6|E7ETA6_HUMAN	8960.54	15344.1	25971.7	12202.5	13626	10134.3	15344.1	12202.5	0.512768	0.146462	-0.330505	0	0	0.383635	0.508269	0.383635	0.508269
sp|P26640|SYVC_HUMAN	P26640	VARS	Valine--tRNA ligase OS=Homo sapiens GN=VARS PE=1 SV=4	767.73	0	21	sp|P26640|SYVC_HUMAN	354074	325641	307479	311348	311102	239985	325641	311102	0.0713699	0.143073	-0.0658934	0.030303	0	0.384855	0.50827	0.384855	0.50827
tr|Q5QPM7|Q5QPM7_HUMAN	Q5QPM7	PSMF1	Proteasome inhibitor PI31 subunit OS=Homo sapiens GN=PSMF1 PE=1 SV=2	80.39	0.00503525	3	tr|Q5QPM7|Q5QPM7_HUMAN	33814.1	31332.8	37662.5	32453	31095.5	26185.7	33814.1	31095.5	0.0930672	0.110231	-0.12092	0	0	0.384717	0.50827	0.384717	0.50827
tr|F8W930|F8W930_HUMAN	F8W930	IGF2BP2	Insulin-like growth factor 2 mRNA-binding protein 2 OS=Homo sapiens GN=IGF2BP2 PE=1 SV=1	97.53	0.00217391	3	tr|F8W930|F8W930_HUMAN	14674	31319.3	18459.7	16743	18158.4	15361.4	18459.7	16743	0.406116	0.0834738	-0.140824	0	0	0.385931	0.50827	0.385931	0.50827
sp|Q5F1R6|DJC21_HUMAN	Q5F1R6	DNAJC21	DnaJ homolog subfamily C member 21 OS=Homo sapiens GN=DNAJC21 PE=1 SV=2	133.86	0.00252207	3	sp|Q5F1R6|DJC21_HUMAN	15734.7	27331.5	43843.3	16415.4	22231.2	24441.4	27331.5	22231.2	0.487601	0.197145	-0.297979	0	0	0.385561	0.50827	0.385561	0.50827
sp|Q9BU76|MMTA2_HUMAN	Q9BU76	MMTAG2	Multiple myeloma tumor-associated protein 2 OS=Homo sapiens GN=MMTAG2 PE=1 SV=1	786.65	0	15	sp|Q9BU76|MMTA2_HUMAN	925899	1.58627e+06	2.0182e+06	1.00499e+06	1.2322e+06	1.29024e+06	1.58627e+06	1.2322e+06	0.364285	0.128212	-0.364402	0	0	0.385952	0.50827	0.385952	0.50827
sp|P55010|IF5_HUMAN	P55010	EIF5	Eukaryotic translation initiation factor 5 OS=Homo sapiens GN=EIF5 PE=1 SV=2	141.21	0.00131062	4	sp|P55010|IF5_HUMAN	36067.2	51437.4	50607.2	36295	46241.3	34866.4	50607.2	36295	0.187768	0.158333	-0.479574	0.0833333	0	0.389005	0.511677	0.389005	0.511677
sp|Q8WTT2|NOC3L_HUMAN	Q8WTT2	NOC3L	Nucleolar complex protein 3 homolog OS=Homo sapiens GN=NOC3L PE=1 SV=1	1107.89	0	23	sp|Q8WTT2|NOC3L_HUMAN	718411	957591	540672	715593	953991	921621	718411	921621	0.283144	0.149712	0.359364	0.0246914	0	0.393157	0.515285	0.393157	0.515285
sp|P40939|ECHA_HUMAN	P40939	HADHA	Trifunctional enzyme subunit alpha, mitochondrial OS=Homo sapiens GN=HADHA PE=1 SV=2	241.71	0.00180505	5	sp|P40939|ECHA_HUMAN	57108	33402.2	35505.2	37436	37580.9	28194.6	35505.2	37436	0.312382	0.156315	0.0763971	0.2	0	0.392694	0.515285	0.392694	0.515285
sp|Q13151|ROA0_HUMAN	Q13151	HNRNPA0	Heterogeneous nuclear ribonucleoprotein A0 OS=Homo sapiens GN=HNRNPA0 PE=1 SV=1	303.35	0	7	sp|Q13151|ROA0_HUMAN	285609	282715	163586	188823	218466	188519	282715	188823	0.285404	0.0866194	-0.582316	0	0	0.392316	0.515285	0.392316	0.515285
sp|Q9BUQ8|DDX23_HUMAN	Q9BUQ8	DDX23	Probable ATP-dependent RNA helicase DDX23 OS=Homo sapiens GN=DDX23 PE=1 SV=3	2767.57	0	43	sp|Q9BUQ8|DDX23_HUMAN	5.83036e+06	5.50511e+06	5.79142e+06	5.61728e+06	6.93095e+06	7.09697e+06	5.79142e+06	6.93095e+06	0.0311109	0.123792	0.259137	0.0222222	0.00555556	0.395029	0.51712	0.395029	0.51712
sp|Q9UQB8|BAIP2_HUMAN	Q9UQB8	BAIAP2	Brain-specific angiogenesis inhibitor 1-associated protein 2 OS=Homo sapiens GN=BAIAP2 PE=1 SV=1	212.62	0.00165017	6	sp|Q9UQB8|BAIP2_HUMAN	47132.8	60646.4	31256.2	30785.4	47972.5	33428	47132.8	33428	0.317421	0.247488	-0.495675	0	0	0.396799	0.518818	0.396799	0.518818
sp|O60231|DHX16_HUMAN	O60231	DHX16	Putative pre-mRNA-splicing factor ATP-dependent RNA helicase DHX16 OS=Homo sapiens GN=DHX16 PE=1 SV=2	82.21	0.00508647	3	sp|O60231|DHX16_HUMAN	13053.9	17124.6	2710.23	11609.8	16634.3	10605.9	13053.9	11609.8	0.67785	0.249415	-0.169131	0	0	0.399349	0.520844	0.399349	0.520844
sp|P15311|EZRI_HUMAN	P15311	EZR	Ezrin OS=Homo sapiens GN=EZR PE=1 SV=4	149.97	0.00135685	4	sp|P15311|EZRI_HUMAN	112626	248867	344229	162179	163362	172490	248867	163362	0.494819	0.0339898	-0.607298	0	0	0.399773	0.520844	0.399773	0.520844
sp|Q13085|ACACA_HUMAN	Q13085	ACACA	Acetyl-CoA carboxylase 1 OS=Homo sapiens GN=ACACA PE=1 SV=2	1552.57	0	33	sp|Q13085|ACACA_HUMAN	338131	100939	635608	230429	131172	220958	338131	220958	0.747854	0.282086	-0.613808	0.111111	0.017094	0.3993	0.520844	0.3993	0.520844
sp|Q15397|PUM3_HUMAN	Q15397	PUM3	Pumilio homolog 3 OS=Homo sapiens GN=PUM3 PE=1 SV=3	952.97	0	18	sp|Q15397|PUM3_HUMAN	362488	358609	219473	287062	465879	372797	358609	372797	0.259864	0.238334	0.0559775	0.0869565	0.0724638	0.400646	0.521363	0.400646	0.521363
sp|Q14203|DCTN1_HUMAN	Q14203	DCTN1	Dynactin subunit 1 OS=Homo sapiens GN=DCTN1 PE=1 SV=3	76.95	0.00492611	2	sp|Q14203|DCTN1_HUMAN	8898.7	2890.35	12866.4	8228.32	2653.05	4826.82	8898.7	4826.82	0.611147	0.536677	-0.882522	0	0	0.40225	0.52283	0.40225	0.52283
sp|P05387|RLA2_HUMAN	P05387	RPLP2	60S acidic ribosomal protein P2 OS=Homo sapiens GN=RPLP2 PE=1 SV=1	107.64	0.00226244	3	sp|P05387|RLA2_HUMAN	57742	37136	3117.95	45061.9	24785.7	37715.9	37136	37715.9	0.844476	0.28631	0.0223543	0	0	0.403377	0.523674	0.403377	0.523674
sp|Q6UB99|ANR11_HUMAN	Q6UB99	ANKRD11	Ankyrin repeat domain-containing protein 11 OS=Homo sapiens GN=ANKRD11 PE=1 SV=3	108.41	0.0022805	4	sp|Q6UB99|ANR11_HUMAN	8107.85	10374.3	7642.14	4096.46	8317.29	9806.68	8107.85	8317.29	0.16785	0.399901	0.0367933	0	0	0.407076	0.527852	0.407076	0.527852
sp|O15143|ARC1B_HUMAN	O15143	ARPC1B	Actin-related protein 2/3 complex subunit 1B OS=Homo sapiens GN=ARPC1B PE=1 SV=3	205.08	0.00161551	5	sp|O15143|ARC1B_HUMAN	121716	113513	54100.1	69769.9	76142	76072.5	113513	76072.5	0.382596	0.0494499	-0.577409	0.0666667	0	0.409347	0.530169	0.409347	0.530169
sp|P0DN76|U2AF5_HUMAN	P0DN76	U2AF1L5	Splicing factor U2AF 35 kDa subunit-like protein OS=Homo sapiens GN=U2AF1L5 PE=3 SV=1	736.41	0	8	sp|P0DN76|U2AF5_HUMAN	1.73348e+06	2.18326e+06	2.19206e+06	1.47941e+06	1.9478e+06	1.89486e+06	2.18326e+06	1.89486e+06	0.128792	0.144594	-0.204392	0.047619	0.047619	0.411077	0.531782	0.411077	0.531782
sp|Q7Z417|NUFP2_HUMAN	Q7Z417	NUFIP2	Nuclear fragile X mental retardation-interacting protein 2 OS=Homo sapiens GN=NUFIP2 PE=1 SV=1	330.61	0	8	sp|Q7Z417|NUFP2_HUMAN	67252.6	74256.8	44902.2	70440.9	80063.4	63923.4	67252.6	70440.9	0.246733	0.1136	0.066823	0.0416667	0	0.41298	0.53332	0.41298	0.53332
sp|Q9Y3I0|RTCB_HUMAN	Q9Y3I0	RTCB	tRNA-splicing ligase RtcB homolog OS=Homo sapiens GN=RTCB PE=1 SV=1	193.59	0.00156006	6	sp|Q9Y3I0|RTCB_HUMAN	50642.2	53344.4	32904.9	55776.9	52412	48351.2	50642.2	52412	0.243328	0.0712593	0.0495588	0	0	0.413238	0.53332	0.413238	0.53332
sp|Q5BKZ1|ZN326_HUMAN	Q5BKZ1	ZNF326	DBIRD complex subunit ZNF326 OS=Homo sapiens GN=ZNF326 PE=1 SV=2	70.81	0.00571973	2	sp|Q5BKZ1|ZN326_HUMAN	13509.2	16386.9	7249.24	10601.6	20882.8	14488.5	13509.2	14488.5	0.377328	0.338765	0.100974	0	0	0.415123	0.534919	0.415123	0.534919
sp|P17858|PFKAL_HUMAN	P17858	PFKL	ATP-dependent 6-phosphofructokinase, liver type OS=Homo sapiens GN=PFKL PE=1 SV=6	172.2	0.00148148	4	sp|P17858|PFKAL_HUMAN	35349	27014.2	68841.7	43932.3	23203	31278.7	35349	31278.7	0.506204	0.318509	-0.176488	0	0	0.415452	0.534919	0.415452	0.534919
sp|Q9UHR5|S30BP_HUMAN	Q9UHR5	SAP30BP	SAP30-binding protein OS=Homo sapiens GN=SAP30BP PE=1 SV=1	199.19	0.00158228	4	sp|Q9UHR5|S30BP_HUMAN	109499	75693.5	46115.5	92295	83749.6	89282.4	75693.5	89282.4	0.411338	0.0490057	0.238208	0	0	0.416937	0.536202	0.416937	0.536202
sp|P00558|PGK1_HUMAN	P00558	PGK1	Phosphoglycerate kinase 1 OS=Homo sapiens GN=PGK1 PE=1 SV=3	921.36	0	16	sp|P00558|PGK1_HUMAN	507139	427222	470995	837259	444670	464286	470995	464286	0.0854281	0.380049	-0.0206968	0.047619	0	0.418332	0.537366	0.418332	0.537366
sp|P12004|PCNA_HUMAN	P12004	PCNA	Proliferating cell nuclear antigen OS=Homo sapiens GN=PCNA PE=1 SV=1	120.2	0.00238949	2	sp|P12004|PCNA_HUMAN	24969.2	25242.2	6695.1	15074.1	8878.4	12251.6	24969.2	12251.6	0.560406	0.257038	-1.02719	0.166667	0	0.418885	0.537446	0.418885	0.537446
tr|A0A0J9YVP6|A0A0J9YVP6_HUMAN	A0A0J9YVP6	PUF60	Poly(U)-binding-splicing factor PUF60 (Fragment) OS=Homo sapiens GN=PUF60 PE=1 SV=1	186.21	0.00152207	1	tr|A0A0J9YVP6|A0A0J9YVP6_HUMAN	335847	449450	33528.1	258348	278611	344285	335847	278611	0.787634	0.152932	-0.269554	0.111111	0	0.420236	0.53855	0.420236	0.53855
tr|D6RAA6|D6RAA6_HUMAN	D6RAA6	TMEM33	Transmembrane protein 33 (Fragment) OS=Homo sapiens GN=TMEM33 PE=1 SV=1	145.34	0.00132979	1	tr|D6RAA6|D6RAA6_HUMAN	17569.9	20328.3	71315.7	24348.4	17619	23595.2	20328.3	23595.2	0.831358	0.168713	0.215004	0.5	0.5	0.421027	0.538784	0.421027	0.538784
sp|P22695|QCR2_HUMAN	P22695	UQCRC2	Cytochrome b-c1 complex subunit 2, mitochondrial OS=Homo sapiens GN=UQCRC2 PE=1 SV=3	156.85	0.00139665	5	sp|P22695|QCR2_HUMAN	90683.5	64917.3	53259.4	65609.8	51477.9	58017.8	64917.3	58017.8	0.275067	0.121169	-0.162107	0.0666667	0	0.421401	0.538784	0.421401	0.538784
sp|P37802|TAGL2_HUMAN	P37802	TAGLN2	Transgelin-2 OS=Homo sapiens GN=TAGLN2 PE=1 SV=3	78.45	0.00498008	1	sp|P37802|TAGL2_HUMAN	8178.09	3729.81	14347.9	11326.8	8138.97	10871.5	8178.09	10871.5	0.609266	0.170499	0.410719	0.333333	0	0.423384	0.539433	0.423384	0.539433
sp|O60828|PQBP1_HUMAN	O60828	PQBP1	Polyglutamine-binding protein 1 OS=Homo sapiens GN=PQBP1 PE=1 SV=1	84.41	0.00413223	2	sp|O60828|PQBP1_HUMAN	18089.4	29862.9	7020.68	17092.2	29352.8	18940.6	18089.4	18940.6	0.623375	0.303278	0.0663394	0	0	0.42249	0.539433	0.42249	0.539433
sp|P45973|CBX5_HUMAN	P45973	CBX5	Chromobox protein homolog 5 OS=Homo sapiens GN=CBX5 PE=1 SV=1	141.53	0.00131579	4	sp|P45973|CBX5_HUMAN	28664.5	32421.3	23595.2	17205	30210.4	25699.4	28664.5	25699.4	0.156916	0.270954	-0.157533	0	0	0.422935	0.539433	0.422935	0.539433
sp|Q96I25|SPF45_HUMAN	Q96I25	RBM17	Splicing factor 45 OS=Homo sapiens GN=RBM17 PE=1 SV=1	116.4	0.00235571	3	sp|Q96I25|SPF45_HUMAN	74099.7	70378.4	60572.6	59043.2	57931.4	64157.7	70378.4	59043.2	0.102236	0.0549982	-0.253362	0	0	0.425811	0.540664	0.425811	0.540664
sp|Q9UKD2|MRT4_HUMAN	Q9UKD2	MRTO4	mRNA turnover protein 4 homolog OS=Homo sapiens GN=MRTO4 PE=1 SV=2	165.6	0.00144928	5	sp|Q9UKD2|MRT4_HUMAN	111487	122681	86240.3	90355.6	102597	84687.8	111487	90355.6	0.174775	0.0989044	-0.303195	0	0	0.425828	0.540664	0.425828	0.540664
sp|Q6ZUT1|CK057_HUMAN	Q6ZUT1	C11orf57	Uncharacterized protein C11orf57 OS=Homo sapiens GN=C11orf57 PE=1 SV=2	394.37	0	7	sp|Q6ZUT1|CK057_HUMAN	368587	624023	605460	470345	373577	485040	605460	470345	0.26736	0.136705	-0.36431	0.037037	0	0.425082	0.540664	0.425082	0.540664
sp|P46783|RS10_HUMAN	P46783	RPS10	40S ribosomal protein S10 OS=Homo sapiens GN=RPS10 PE=1 SV=1	153.86	0.00137931	5	sp|P46783|RS10_HUMAN	53925.5	47789.2	30243	32536.4	46416.6	30697.8	47789.2	32536.4	0.279426	0.235123	-0.55463	0.0666667	0	0.434675	0.551259	0.434675	0.551259
sp|Q9NWB6|ARGL1_HUMAN	Q9NWB6	ARGLU1	Arginine and glutamate-rich protein 1 OS=Homo sapiens GN=ARGLU1 PE=1 SV=1	796.64	0	19	sp|Q9NWB6|ARGL1_HUMAN	1.26891e+07	1.72434e+07	1.95165e+07	1.17421e+07	1.52975e+07	1.53469e+07	1.72434e+07	1.52975e+07	0.210923	0.146305	-0.172743	0	0	0.435506	0.551674	0.435506	0.551674
sp|Q9UBV8|PEF1_HUMAN	Q9UBV8	PEF1	Peflin OS=Homo sapiens GN=PEF1 PE=1 SV=1	140.7	0.0013089	2	sp|Q9UBV8|PEF1_HUMAN	7784.87	7339.98	11584	8399.78	7896.98	6452.6	7784.87	7896.98	0.261989	0.133299	0.020628	0.166667	0	0.446875	0.564122	0.446875	0.564122
tr|E7EUU4|E7EUU4_HUMAN	E7EUU4	EIF4G1	Eukaryotic translation initiation factor 4 gamma 1 OS=Homo sapiens GN=EIF4G1 PE=1 SV=1	676.68	0	12	tr|E7EUU4|E7EUU4_HUMAN	170268	117344	199375	165955	116416	129156	170268	129156	0.256194	0.187533	-0.398701	0.0666667	0.133333	0.445934	0.564122	0.445934	0.564122
tr|F5GZ78|F5GZ78_HUMAN	F5GZ78	PXN	Paxillin OS=Homo sapiens GN=PXN PE=1 SV=1	112.89	0.00233645	3	tr|F5GZ78|F5GZ78_HUMAN	27901.9	9124.44	28995.9	7986.68	37927.2	7313.43	27901.9	7986.68	0.507574	0.98542	-1.80469	0	0.111111	0.44685	0.564122	0.44685	0.564122
sp|P49327|FAS_HUMAN	P49327	FASN	Fatty acid synthase OS=Homo sapiens GN=FASN PE=1 SV=3	764.81	0	17	sp|P49327|FAS_HUMAN	210923	94242.3	280139	188847	108443	132511	210923	132511	0.48156	0.288042	-0.670606	0.0701754	0.0350877	0.448694	0.565767	0.448694	0.565767
sp|Q9H0G5|NSRP1_HUMAN	Q9H0G5	NSRP1	Nuclear speckle splicing regulatory protein 1 OS=Homo sapiens GN=NSRP1 PE=1 SV=1	757.47	0	14	sp|Q9H0G5|NSRP1_HUMAN	506270	533004	536125	344206	533872	524204	533004	524204	0.0312495	0.228532	-0.0240169	0.0196078	0	0.454549	0.572492	0.454549	0.572492
sp|Q7Z7F7|RM55_HUMAN	Q7Z7F7	MRPL55	39S ribosomal protein L55, mitochondrial OS=Homo sapiens GN=MRPL55 PE=1 SV=1	246.21	0.00183824	4	sp|Q7Z7F7|RM55_HUMAN	185900	200915	55048.1	123072	206831	187256	185900	187256	0.544743	0.254165	0.0104871	0	0	0.455152	0.572594	0.455152	0.572594
sp|P35232|PHB_HUMAN	P35232	PHB	Prohibitin OS=Homo sapiens GN=PHB PE=1 SV=1	681.39	0	8	sp|P35232|PHB_HUMAN	258319	204767	327251	312273	300329	275404	258319	300329	0.233076	0.0635516	0.217386	0	0	0.456788	0.573994	0.456788	0.573994
sp|P62857|RS28_HUMAN	P62857	RPS28	40S ribosomal protein S28 OS=Homo sapiens GN=RPS28 PE=1 SV=1	152.89	0.00136612	3	sp|P62857|RS28_HUMAN	117854	251586	75033.3	94787.4	114733	103054	117854	103054	0.621599	0.0961807	-0.193607	0.111111	0.111111	0.462398	0.580378	0.462398	0.580378
sp|Q14204|DYHC1_HUMAN	Q14204	DYNC1H1	Cytoplasmic dynein 1 heavy chain 1 OS=Homo sapiens GN=DYNC1H1 PE=1 SV=5	1665.99	0	32	sp|Q14204|DYHC1_HUMAN	359553	88666	403530	276549	116218	149119	359553	149119	0.600583	0.468822	-1.26974	0.0540541	0.0630631	0.463974	0.58169	0.463974	0.58169
sp|Q14562|DHX8_HUMAN	Q14562	DHX8	ATP-dependent RNA helicase DHX8 OS=Homo sapiens GN=DHX8 PE=1 SV=1	1085.94	0	17	sp|Q14562|DHX8_HUMAN	336179	598765	550153	276122	433860	534510	550153	433860	0.282207	0.313962	-0.342604	0.04	0.0533333	0.464861	0.582138	0.464861	0.582138
sp|Q14847|LASP1_HUMAN	Q14847	LASP1	LIM and SH3 domain protein 1 OS=Homo sapiens GN=LASP1 PE=1 SV=2	164.64	0.00143678	5	sp|Q14847|LASP1_HUMAN	82852.4	79310.8	81327.4	101162	101941	74177.5	81327.4	101162	0.0218874	0.171047	0.314858	0	0	0.466491	0.583512	0.466491	0.583512
sp|P21399|ACOC_HUMAN	P21399	ACO1	Cytoplasmic aconitate hydratase OS=Homo sapiens GN=ACO1 PE=1 SV=3	204.08	0.00160772	5	sp|P21399|ACOC_HUMAN	73484	68719.5	155517	89906.6	67871.1	73782.7	73484	73782.7	0.491692	0.147763	0.005853	0	0	0.468442	0.585285	0.468442	0.585285
tr|F8VXI6|F8VXI6_HUMAN	F8VXI6	NAP1L1	Nucleosome assembly protein 1-like 1 (Fragment) OS=Homo sapiens GN=NAP1L1 PE=1 SV=1	158.05	0.00140845	3	tr|F8VXI6|F8VXI6_HUMAN	35477.3	35816.8	105140	49826.2	38578	34557.6	35816.8	38578	0.682219	0.193091	0.107141	0.166667	0.166667	0.472238	0.589357	0.472238	0.589357
sp|P38919|IF4A3_HUMAN	P38919	EIF4A3	Eukaryotic initiation factor 4A-III OS=Homo sapiens GN=EIF4A3 PE=1 SV=4	112.91	0.00233918	3	sp|P38919|IF4A3_HUMAN	28089.4	16539.5	17783.3	19017.5	16217.3	17666	17783.3	17666	0.304741	0.0794153	-0.00954326	0.111111	0	0.476213	0.593643	0.476213	0.593643
sp|Q9NWH9|SLTM_HUMAN	Q9NWH9	SLTM	SAFB-like transcription modulator OS=Homo sapiens GN=SLTM PE=1 SV=2	418.49	0	11	sp|Q9NWH9|SLTM_HUMAN	104117	152287	106373	79875.3	137380	98577	106373	98577	0.224792	0.278619	-0.109816	0.0277778	0.0277778	0.481246	0.599236	0.481246	0.599236
sp|P50570|DYN2_HUMAN	P50570	DNM2	Dynamin-2 OS=Homo sapiens GN=DNM2 PE=1 SV=2	312.89	0	9	sp|P50570|DYN2_HUMAN	93518.8	72453.4	52938.7	69441.3	54375.7	62497.6	72453.4	62497.6	0.278126	0.121416	-0.213253	0.037037	0	0.481936	0.599414	0.481936	0.599414
sp|Q8WUQ7|CATIN_HUMAN	Q8WUQ7	CACTIN	Cactin OS=Homo sapiens GN=CACTIN PE=1 SV=3	82.7	0.00408998	1	sp|Q8WUQ7|CATIN_HUMAN	8669.62	12254.4	20029.6	9864.92	10389.5	12475.9	12254.4	10389.5	0.42541	0.126593	-0.23817	0	0	0.482636	0.599606	0.482636	0.599606
sp|P22626|ROA2_HUMAN	P22626	HNRNPA2B1	Heterogeneous nuclear ribonucleoproteins A2/B1 OS=Homo sapiens GN=HNRNPA2B1 PE=1 SV=2	273.24	0.0019685	4	sp|P22626|ROA2_HUMAN	40203.8	44145.4	45130.2	34165.9	44343.8	38185.2	44145.4	38185.2	0.0604011	0.131787	-0.209249	0.277778	0.277778	0.487316	0.604735	0.487316	0.604735
sp|Q93052|LPP_HUMAN	Q93052	LPP	Lipoma-preferred partner OS=Homo sapiens GN=LPP PE=1 SV=1	96.92	0.00216685	4	sp|Q93052|LPP_HUMAN	37588.1	38232.7	20457.1	26938.2	25035.6	27922.8	37588.1	26938.2	0.314148	0.0551115	-0.480624	0	0	0.489009	0.60615	0.489009	0.60615
sp|Q9BYJ9|YTHD1_HUMAN	Q9BYJ9	YTHDF1	YTH domain-containing family protein 1 OS=Homo sapiens GN=YTHDF1 PE=1 SV=1	158.61	0.00141044	4	sp|Q9BYJ9|YTHD1_HUMAN	61471.3	18721.3	118075	28099.6	49469.2	38116.3	61471.3	38116.3	0.754094	0.277264	-0.689505	0.0833333	0	0.49251	0.609801	0.49251	0.609801
sp|P43490|NAMPT_HUMAN	P43490	NAMPT	Nicotinamide phosphoribosyltransferase OS=Homo sapiens GN=NAMPT PE=1 SV=1	721.66	0	14	sp|P43490|NAMPT_HUMAN	640594	522388	445881	715859	542134	553720	522388	553720	0.18292	0.160834	0.0840361	0.037037	0	0.493354	0.610158	0.493354	0.610158
sp|P26358|DNMT1_HUMAN	P26358	DNMT1	DNA (cytosine-5)-methyltransferase 1 OS=Homo sapiens GN=DNMT1 PE=1 SV=2	216.04	0.00166945	7	sp|P26358|DNMT1_HUMAN	31527.2	40930.3	114356	52729.8	31484.6	43027.6	40930.3	43027.6	0.728285	0.250763	0.0720915	0.190476	0	0.495129	0.610288	0.495129	0.610288
sp|Q9UHB9|SRP68_HUMAN	Q9UHB9	SRP68	Signal recognition particle subunit SRP68 OS=Homo sapiens GN=SRP68 PE=1 SV=2	163.6	0.00143266	4	sp|Q9UHB9|SRP68_HUMAN	30763.5	33506.1	52768.3	38491.8	27618.2	33550.1	33506.1	33550.1	0.307373	0.163886	0.00189239	0	0	0.494634	0.610288	0.494634	0.610288
sp|P09012|SNRPA_HUMAN	P09012	SNRPA	U1 small nuclear ribonucleoprotein A OS=Homo sapiens GN=SNRPA PE=1 SV=3	208.75	0.00162338	6	sp|P09012|SNRPA_HUMAN	104426	103502	48726.7	105361	92576.3	89066.1	103502	92576.3	0.372811	0.089643	-0.160937	0	0	0.494855	0.610288	0.494855	0.610288
sp|Q9UJS0|CMC2_HUMAN	Q9UJS0	SLC25A13	Calcium-binding mitochondrial carrier protein Aralar2 OS=Homo sapiens GN=SLC25A13 PE=1 SV=2	113.88	0.00234467	3	sp|Q9UJS0|CMC2_HUMAN	10445.7	9059.7	11216.9	9757.28	10966.8	6794.05	10445.7	9757.28	0.106741	0.234055	-0.0983537	0.111111	0	0.49942	0.614886	0.49942	0.614886
sp|P05204|HMGN2_HUMAN	P05204	HMGN2	Non-histone chromosomal protein HMG-17 OS=Homo sapiens GN=HMGN2 PE=1 SV=3	748.45	0	11	sp|P05204|HMGN2_HUMAN	674578	956797	1.12418e+06	477242	1.0029e+06	905951	956797	905951	0.24739	0.351706	-0.0787801	0.0740741	0.037037	0.503562	0.617216	0.503562	0.617216
sp|P61204|ARF3_HUMAN	P61204	ARF3	ADP-ribosylation factor 3 OS=Homo sapiens GN=ARF3 PE=1 SV=2	907.24	0	12	sp|P61204|ARF3_HUMAN	510236	490480	439667	472303	442301	387277	490480	442301	0.0758252	0.0993688	-0.149167	0.0526316	0.0175439	0.502667	0.617216	0.502667	0.617216
tr|A0A075B7F8|A0A075B7F8_HUMAN	A0A075B7F8	POM121C	Nuclear envelope pore membrane protein POM 121C OS=Homo sapiens GN=POM121C PE=1 SV=2	146.52	0.0013369	4	tr|A0A075B7F8|A0A075B7F8_HUMAN	48332.4	62889.2	38805.7	30031.8	59638.7	41100.8	48332.4	41100.8	0.242536	0.343186	-0.233824	0	0	0.503342	0.617216	0.503342	0.617216
sp|Q06210|GFPT1_HUMAN	Q06210	GFPT1	Glutamine--fructose-6-phosphate aminotransferase [isomerizing] 1 OS=Homo sapiens GN=GFPT1 PE=1 SV=3	189.13	0.0015361	4	sp|Q06210|GFPT1_HUMAN	58751	26649	73101.8	60753	29046.5	33681	58751	33681	0.450183	0.416067	-0.802676	0.0833333	0	0.502821	0.617216	0.502821	0.617216
sp|P54136|SYRC_HUMAN	P54136	RARS	Arginine--tRNA ligase, cytoplasmic OS=Homo sapiens GN=RARS PE=1 SV=2	200.08	0.00158479	4	sp|P54136|SYRC_HUMAN	49929	52215.7	38764.8	45745.4	44760.5	34941.9	49929	44760.5	0.15323	0.142851	-0.157651	0.0833333	0	0.504294	0.617423	0.504294	0.617423
sp|Q9NX58|LYAR_HUMAN	Q9NX58	LYAR	Cell growth-regulating nucleolar protein OS=Homo sapiens GN=LYAR PE=1 SV=2	2417.59	0	34	sp|Q9NX58|LYAR_HUMAN	2.43134e+06	3.4855e+06	4.67482e+06	2.83161e+06	2.74084e+06	3.3619e+06	3.4855e+06	2.83161e+06	0.317915	0.112638	-0.299744	0.0326797	0.0522876	0.505941	0.618749	0.505941	0.618749
sp|Q53H12|AGK_HUMAN	Q53H12	AGK	Acylglycerol kinase, mitochondrial OS=Homo sapiens GN=AGK PE=1 SV=2	83.03	0.00409836	2	sp|Q53H12|AGK_HUMAN	19762	28988.5	4462.66	20506.7	18431.7	16952.9	19762	18431.7	0.698376	0.0958236	-0.100534	0	0	0.50934	0.621846	0.50934	0.621846
tr|E7ETU7|E7ETU7_HUMAN	E7ETU7	MRPL3	39S ribosomal protein L3, mitochondrial OS=Homo sapiens GN=MRPL3 PE=1 SV=1	105.05	0.00224467	3	tr|E7ETU7|E7ETU7_HUMAN	27169.1	37488.3	3508.63	21871.9	24190.1	21690.6	27169.1	21871.9	0.766697	0.0617116	-0.312884	0	0	0.509608	0.621846	0.509608	0.621846
sp|Q15424|SAFB1_HUMAN	Q15424	SAFB	Scaffold attachment factor B1 OS=Homo sapiens GN=SAFB PE=1 SV=4	166.8	0.00146199	4	sp|Q15424|SAFB1_HUMAN	22431	23941.1	29438.7	14689.4	28798.6	24227.7	23941.1	24227.7	0.145944	0.318932	0.0171674	0.25	0	0.511157	0.623043	0.511157	0.623043
tr|H0YLU7|H0YLU7_HUMAN	H0YLU7	ETFA	Electron transfer flavoprotein subunit alpha, mitochondrial (Fragment) OS=Homo sapiens GN=ETFA PE=1 SV=1	98.78	0.00218579	3	tr|H0YLU7|H0YLU7_HUMAN	15911.3	21623.7	12432.8	14923.8	22969.9	18849.1	15911.3	18849.1	0.278605	0.212718	0.244442	0	0	0.514936	0.626258	0.514936	0.626258
sp|O75821|EIF3G_HUMAN	O75821	EIF3G	Eukaryotic translation initiation factor 3 subunit G OS=Homo sapiens GN=EIF3G PE=1 SV=2	260	0.00190114	7	sp|O75821|EIF3G_HUMAN	154635	60663.6	97520.1	179151	88038.5	104460	97520.1	104460	0.454081	0.392004	0.0991815	0	0	0.514856	0.626258	0.514856	0.626258
sp|P30084|ECHM_HUMAN	P30084	ECHS1	Enoyl-CoA hydratase, mitochondrial OS=Homo sapiens GN=ECHS1 PE=1 SV=4	145.07	0.00132802	2	sp|P30084|ECHM_HUMAN	8796.19	7160.65	945.333	3511.26	8897.61	5921.8	7160.65	5921.8	0.735187	0.441574	-0.274055	0	0	0.530524	0.644501	0.530524	0.644501
sp|O95793|STAU1_HUMAN	O95793	STAU1	Double-stranded RNA-binding protein Staufen homolog 1 OS=Homo sapiens GN=STAU1 PE=1 SV=2	163.53	0.00143062	4	sp|O95793|STAU1_HUMAN	19650.9	21899	15799.2	20207	23269	19681.3	19650.9	20207	0.161373	0.0920325	0.0402626	0	0	0.532843	0.645888	0.532843	0.645888
sp|P53618|COPB_HUMAN	P53618	COPB1	Coatomer subunit beta OS=Homo sapiens GN=COPB1 PE=1 SV=3	422.8	0	9	sp|P53618|COPB_HUMAN	143490	57435.1	118056	115631	58763.3	81974.1	118056	81974.1	0.415794	0.334598	-0.526232	0.181818	0.030303	0.532276	0.645888	0.532276	0.645888
sp|P17252|KPCA_HUMAN	P17252	PRKCA	Protein kinase C alpha type OS=Homo sapiens GN=PRKCA PE=1 SV=4	96.8	0.00216216	2	sp|P17252|KPCA_HUMAN	11079.6	9692.2	721.064	5304.3	8836.99	6184.06	9692.2	6184.06	0.784858	0.271437	-0.64827	0	0	0.534481	0.647158	0.534481	0.647158
sp|P62304|RUXE_HUMAN	P62304	SNRPE	Small nuclear ribonucleoprotein E OS=Homo sapiens GN=SNRPE PE=1 SV=1	74.74	0.0058309	2	sp|P62304|RUXE_HUMAN	26555.6	17200	13116.6	18540.6	32422.1	16334.5	17200	18540.6	0.363433	0.388784	0.108286	0	0	0.537406	0.649983	0.537406	0.649983
sp|P07339|CATD_HUMAN	P07339	CTSD	Cathepsin D OS=Homo sapiens GN=CTSD PE=1 SV=1	180.46	0.00149925	4	sp|P07339|CATD_HUMAN	35996.4	21523.3	37756.1	57865.7	23396.4	36386.7	35996.4	36386.7	0.280477	0.443897	0.015557	0.166667	0	0.538218	0.650248	0.538218	0.650248
sp|P12236|ADT3_HUMAN	P12236	SLC25A6	ADP/ATP translocase 3 OS=Homo sapiens GN=SLC25A6 PE=1 SV=4	240.12	0.00179211	4	sp|P12236|ADT3_HUMAN	181063	146724	162689	169361	141054	135092	162689	141054	0.105102	0.123284	-0.205867	0	0	0.53882	0.65026	0.53882	0.65026
sp|O43396|TXNL1_HUMAN	O43396	TXNL1	Thioredoxin-like protein 1 OS=Homo sapiens GN=TXNL1 PE=1 SV=3	236.01	0.00176678	5	sp|O43396|TXNL1_HUMAN	94009.9	82016.2	72110.9	91219.2	62595.2	70586.1	82016.2	70586.1	0.132581	0.197459	-0.216525	0.0555556	0.166667	0.541359	0.652606	0.541359	0.652606
sp|Q14241|ELOA1_HUMAN	Q14241	TCEB3	Transcription elongation factor B polypeptide 3 OS=Homo sapiens GN=TCEB3 PE=1 SV=2	638.52	0	14	sp|Q14241|ELOA1_HUMAN	348515	377684	342737	222532	430308	325154	348515	325154	0.0525737	0.318685	-0.100098	0.037037	0	0.547184	0.658903	0.547184	0.658903
sp|Q15437|SC23B_HUMAN	Q15437	SEC23B	Protein transport protein Sec23B OS=Homo sapiens GN=SEC23B PE=1 SV=2	217.83	0.00167785	5	sp|Q15437|SC23B_HUMAN	20643.9	22940.9	23270.4	20568.4	26528.2	14042.4	22940.9	20568.4	0.0642043	0.306434	-0.157496	0.133333	0	0.549976	0.661539	0.549976	0.661539
sp|O60506|HNRPQ_HUMAN	O60506	SYNCRIP	Heterogeneous nuclear ribonucleoprotein Q OS=Homo sapiens GN=SYNCRIP PE=1 SV=2	232.64	0.00173611	6	sp|O60506|HNRPQ_HUMAN	42625.1	40834.9	48755.6	42858.6	45501.4	32250.8	42625.1	42858.6	0.0942506	0.174436	0.00788253	0.0555556	0	0.553306	0.664816	0.553306	0.664816
sp|Q9Y490|TLN1_HUMAN	Q9Y490	TLN1	Talin-1 OS=Homo sapiens GN=TLN1 PE=1 SV=3	422.32	0	12	sp|Q9Y490|TLN1_HUMAN	89062	39366.5	51505.4	81363.1	40109.4	31441.1	51505.4	40109.4	0.431966	0.523327	-0.360782	0.0555556	0	0.555403	0.666606	0.555403	0.666606
sp|P20290|BTF3_HUMAN	P20290	BTF3	Transcription factor BTF3 OS=Homo sapiens GN=BTF3 PE=1 SV=1	240.57	0.0018018	5	sp|P20290|BTF3_HUMAN	50588	99590.2	21679.3	69394.9	85078.9	38127.8	50588	69394.9	0.687516	0.372313	0.456035	0.0555556	0	0.557709	0.667911	0.557709	0.667911
sp|P67809|YBOX1_HUMAN	P67809	YBX1	Nuclease-sensitive element-binding protein 1 OS=Homo sapiens GN=YBX1 PE=1 SV=3	5390.31	0	51	sp|P67809|YBOX1_HUMAN	4.70863e+07	8.60335e+07	2.71842e+08	8.26717e+07	8.37675e+07	7.58871e+07	8.60335e+07	8.26717e+07	0.889778	0.0528473	-0.0575038	0.0453074	0.038835	0.557463	0.667911	0.557463	0.667911
sp|P69905|HBA_HUMAN	P69905	HBA1	Hemoglobin subunit alpha OS=Homo sapiens GN=HBA1 PE=1 SV=2	121.61	0.00240674	2	sp|P69905|HBA_HUMAN	62427.3	81210.3	66138.9	57730.5	93190.3	87326	66138.9	87326	0.142259	0.239341	0.400912	0.111111	0	0.559198	0.668965	0.559198	0.668965
sp|Q9NQ50|RM40_HUMAN	Q9NQ50	MRPL40	39S ribosomal protein L40, mitochondrial OS=Homo sapiens GN=MRPL40 PE=1 SV=1	551.84	0	7	sp|Q9NQ50|RM40_HUMAN	588343	620608	421742	481195	760849	590583	588343	590583	0.196347	0.230697	0.00548222	0.0555556	0	0.566564	0.676519	0.566564	0.676519
tr|G3V529|G3V529_HUMAN	G3V529	DDX24	ATP-dependent RNA helicase DDX24 OS=Homo sapiens GN=DDX24 PE=1 SV=1	288	0	8	tr|G3V529|G3V529_HUMAN	47558.5	74235.1	94237.8	42712.3	78824.8	64239.4	74235.1	64239.4	0.325217	0.29337	-0.208644	0	0	0.566747	0.676519	0.566747	0.676519
sp|P49411|EFTU_HUMAN	P49411	TUFM	Elongation factor Tu, mitochondrial OS=Homo sapiens GN=TUFM PE=1 SV=2	638.12	0	14	sp|P49411|EFTU_HUMAN	348549	256106	316914	315376	240701	279495	316914	279495	0.152943	0.134088	-0.181271	0.0784314	0	0.569925	0.679574	0.569925	0.679574
sp|O15371|EIF3D_HUMAN	O15371	EIF3D	Eukaryotic translation initiation factor 3 subunit D OS=Homo sapiens GN=EIF3D PE=1 SV=1	2324.46	0	20	sp|O15371|EIF3D_HUMAN	1.97647e+06	2.69553e+06	2.03632e+06	1.5874e+06	2.48721e+06	1.99658e+06	2.03632e+06	1.99658e+06	0.178434	0.22262	-0.0284348	0.0162602	0.00813008	0.572875	0.68235	0.572875	0.68235
sp|Q8NDV7|TNR6A_HUMAN	Q8NDV7	TNRC6A	Trinucleotide repeat-containing gene 6A protein OS=Homo sapiens GN=TNRC6A PE=1 SV=2	140.6	0.00130378	4	sp|Q8NDV7|TNR6A_HUMAN	14877.1	28865	24126.8	31737.7	18110.8	26959	24126.8	26959	0.314466	0.270052	0.160133	0.2	0.2	0.581811	0.692241	0.581811	0.692241
sp|P55072|TERA_HUMAN	P55072	VCP	Transitional endoplasmic reticulum ATPase OS=Homo sapiens GN=VCP PE=1 SV=4	285.19	0	6	sp|P55072|TERA_HUMAN	83478.7	42747.7	39193.4	67423.7	38119.8	34308.7	42747.7	38119.8	0.446253	0.38868	-0.165306	0.111111	0	0.585374	0.695727	0.585374	0.695727
sp|P35269|T2FA_HUMAN	P35269	GTF2F1	General transcription factor IIF subunit 1 OS=Homo sapiens GN=GTF2F1 PE=1 SV=2	78.41	0.00497018	3	sp|P35269|T2FA_HUMAN	11773.5	7758.05	13038.5	10857.6	8828.13	9071.48	11773.5	9071.48	0.253948	0.115607	-0.376133	0	0	0.587062	0.696978	0.587062	0.696978
sp|Q8TF74|WIPF2_HUMAN	Q8TF74	WIPF2	WAS/WASL-interacting protein family member 2 OS=Homo sapiens GN=WIPF2 PE=1 SV=1	136.4	0.00255428	5	sp|Q8TF74|WIPF2_HUMAN	35217	42090.6	17014.8	19435.5	37213.3	21540.8	35217	21540.8	0.412119	0.372688	-0.709198	0.0666667	0	0.590325	0.700093	0.590325	0.700093
tr|J3QK89|J3QK89_HUMAN	J3QK89	CHERP	Calcium homeostasis endoplasmic reticulum protein OS=Homo sapiens GN=CHERP PE=1 SV=1	347.55	0	7	tr|J3QK89|J3QK89_HUMAN	116905	105344	154020	89620.5	143892	107340	116905	107340	0.202766	0.243579	-0.123144	0.1	0.0666667	0.59339	0.702969	0.59339	0.702969
sp|P17812|PYRG1_HUMAN	P17812	CTPS1	CTP synthase 1 OS=Homo sapiens GN=CTPS1 PE=1 SV=2	258.87	0.00189394	4	sp|P17812|PYRG1_HUMAN	41958.7	40345.3	41289.8	51050.3	39495.2	44154.6	41289.8	44154.6	0.0196756	0.129476	0.0967764	0.2	0	0.596965	0.706441	0.596965	0.706441
sp|P55060|XPO2_HUMAN	P55060	CSE1L	Exportin-2 OS=Homo sapiens GN=CSE1L PE=1 SV=3	108.02	0.00227273	2	sp|P55060|XPO2_HUMAN	17301.8	4140.95	1334.62	10925.8	7433.79	3256.96	4140.95	7433.79	1.1228	0.532858	0.844138	0	0	0.599637	0.706554	0.599637	0.706554
sp|Q8N9T8|KRI1_HUMAN	Q8N9T8	KRI1	Protein KRI1 homolog OS=Homo sapiens GN=KRI1 PE=1 SV=3	183.61	0.00151286	6	sp|Q8N9T8|KRI1_HUMAN	89748.4	146504	101896	78862.4	109998	112559	101896	109998	0.265133	0.186708	0.110373	0	0	0.599604	0.706554	0.599604	0.706554
sp|Q96GA3|LTV1_HUMAN	Q96GA3	LTV1	Protein LTV1 homolog OS=Homo sapiens GN=LTV1 PE=1 SV=1	515.55	0	10	sp|Q96GA3|LTV1_HUMAN	201485	267551	243530	196617	235117	220643	243530	220643	0.140788	0.0894254	-0.142391	0	0	0.59922	0.706554	0.59922	0.706554
tr|B7Z7P8|B7Z7P8_HUMAN	B7Z7P8	ETF1	Eukaryotic peptide chain release factor subunit 1 OS=Homo sapiens GN=ETF1 PE=1 SV=1	65.96	0.00933707	2	tr|B7Z7P8|B7Z7P8_HUMAN	17947.4	11533.4	16982.5	17914.6	12057.8	11758.5	16982.5	12057.8	0.223299	0.24953	-0.494082	0	0	0.598082	0.706554	0.598082	0.706554
sp|Q9H6F5|CCD86_HUMAN	Q9H6F5	CCDC86	Coiled-coil domain-containing protein 86 OS=Homo sapiens GN=CCDC86 PE=1 SV=1	291.12	0	6	sp|Q9H6F5|CCD86_HUMAN	81595.3	147356	112149	100453	136126	136295	112149	136126	0.289425	0.166102	0.279534	0	0	0.603299	0.710106	0.603299	0.710106
sp|O43776|SYNC_HUMAN	O43776	NARS	Asparagine--tRNA ligase, cytoplasmic OS=Homo sapiens GN=NARS PE=1 SV=1	145.69	0.00133333	4	sp|O43776|SYNC_HUMAN	21531.8	24672.7	33724.2	32075	22805.3	17400.2	24672.7	22805.3	0.237604	0.30804	-0.113547	0.166667	0	0.605378	0.71179	0.605378	0.71179
sp|Q5T653|RM02_HUMAN	Q5T653	MRPL2	39S ribosomal protein L2, mitochondrial OS=Homo sapiens GN=MRPL2 PE=1 SV=2	825.91	0	13	sp|Q5T653|RM02_HUMAN	417949	781905	1.87191e+06	729420	848353	556120	781905	729420	0.738914	0.206605	-0.100242	0.0666667	0.1	0.608041	0.713408	0.608041	0.713408
tr|M0R026|M0R026_HUMAN	M0R026	ILVBL	Acetolactate synthase-like protein OS=Homo sapiens GN=ILVBL PE=1 SV=1	69.68	0.00569801	2	tr|M0R026|M0R026_HUMAN	6566.63	3651.71	6253.77	5554.23	7273.78	5180.36	6253.77	5554.23	0.291453	0.185992	-0.17114	0	0	0.608055	0.713408	0.608055	0.713408
sp|P22102|PUR2_HUMAN	P22102	GART	Trifunctional purine biosynthetic protein adenosine-3 OS=Homo sapiens GN=GART PE=1 SV=1	237.48	0.0017762	6	sp|P22102|PUR2_HUMAN	78997	53138	64526.9	97413.9	56650.9	67171	64526.9	67171	0.197701	0.286958	0.0579379	0	0	0.612432	0.717775	0.612432	0.717775
sp|Q9P0M9|RM27_HUMAN	Q9P0M9	MRPL27	39S ribosomal protein L27, mitochondrial OS=Homo sapiens GN=MRPL27 PE=1 SV=1	297.21	0	6	sp|Q9P0M9|RM27_HUMAN	111928	172071	134921	87429.7	173309	121594	134921	121594	0.21733	0.339265	-0.15005	0.047619	0	0.614796	0.719777	0.614796	0.719777
sp|O14980|XPO1_HUMAN	O14980	XPO1	Exportin-1 OS=Homo sapiens GN=XPO1 PE=1 SV=1	73.93	0.0057971	2	sp|O14980|XPO1_HUMAN	6290.43	2567.95	6302.23	3236.71	4886.99	11672.7	6290.43	4886.99	0.425958	0.677535	-0.364213	0	0	0.615498	0.71983	0.615498	0.71983
tr|H7C0C1|H7C0C1_HUMAN	H7C0C1	NA	Uncharacterized protein (Fragment) OS=Homo sapiens PE=4 SV=2	157.79	0.00140449	3	tr|H7C0C1|H7C0C1_HUMAN	32712	27289.7	32447.7	32795.9	40749.6	27977.5	32447.7	32795.9	0.0992052	0.190593	0.0154004	0.111111	0	0.616752	0.720529	0.616752	0.720529
sp|Q9Y5M8|SRPRB_HUMAN	Q9Y5M8	SRPRB	Signal recognition particle receptor subunit beta OS=Homo sapiens GN=SRPRB PE=1 SV=3	122.74	0.00241546	3	sp|Q9Y5M8|SRPRB_HUMAN	20424.8	19820.9	20355.2	22064.9	17493.7	16948.8	20355.2	17493.7	0.0163561	0.149169	-0.218563	0	0	0.619448	0.721375	0.619448	0.721375
sp|P05114|HMGN1_HUMAN	P05114	HMGN1	Non-histone chromosomal protein HMG-14 OS=Homo sapiens GN=HMGN1 PE=1 SV=3	201.02	0.00159236	4	sp|P05114|HMGN1_HUMAN	97780.3	162315	233805	126718	185463	105306	162315	126718	0.413293	0.29823	-0.35717	0	0	0.618739	0.721375	0.618739	0.721375
sp|Q00341|VIGLN_HUMAN	Q00341	HDLBP	Vigilin OS=Homo sapiens GN=HDLBP PE=1 SV=2	111.25	0.00231481	3	sp|Q00341|VIGLN_HUMAN	25430.5	11128.1	26562.9	20989.9	14154.2	16847	25430.5	16847	0.408881	0.198692	-0.594066	0	0	0.619317	0.721375	0.619317	0.721375
sp|Q8TA86|RP9_HUMAN	Q8TA86	RP9	Retinitis pigmentosa 9 protein OS=Homo sapiens GN=RP9 PE=1 SV=2	714.01	0	14	sp|Q8TA86|RP9_HUMAN	1.97924e+06	2.62311e+06	1.56875e+06	1.7175e+06	1.89103e+06	1.91417e+06	1.97924e+06	1.89103e+06	0.258366	0.058391	-0.0657763	0.0666667	0.05	0.622899	0.724264	0.622899	0.724264
tr|H0YEX2|H0YEX2_HUMAN	H0YEX2	TAF2	Transcription initiation factor TFIID subunit 2 (Fragment) OS=Homo sapiens GN=TAF2 PE=1 SV=1	68.17	0.00659755	1	tr|H0YEX2|H0YEX2_HUMAN	18433.5	26284.8	31404.8	18986.7	21302.6	27836.1	26284.8	21302.6	0.25748	0.202089	-0.303201	0	0	0.62325	0.724264	0.62325	0.724264
sp|Q9Y3B9|RRP15_HUMAN	Q9Y3B9	RRP15	RRP15-like protein OS=Homo sapiens GN=RRP15 PE=1 SV=2	72.72	0.00575816	2	sp|Q9Y3B9|RRP15_HUMAN	73467.4	9469.39	6018.12	9237.81	16756.6	10912.8	9469.39	10912.8	1.28103	0.320858	0.204681	0.333333	0	0.625969	0.726597	0.625969	0.726597
sp|Q9H0A0|NAT10_HUMAN	Q9H0A0	NAT10	RNA cytidine acetyltransferase OS=Homo sapiens GN=NAT10 PE=1 SV=2	1091.11	0	18	sp|Q9H0A0|NAT10_HUMAN	286173	361777	281308	233519	342673	281575	286173	281575	0.145665	0.191334	-0.0233679	0.136364	0.0454545	0.626583	0.726597	0.626583	0.726597
sp|P62805|H4_HUMAN	P62805	HIST1H4A	Histone H4 OS=Homo sapiens GN=HIST1H4A PE=1 SV=2	1022.23	0	13	sp|P62805|H4_HUMAN	7.9234e+06	9.75798e+06	7.78897e+06	6.26337e+06	9.12402e+06	8.1932e+06	7.9234e+06	8.1932e+06	0.129569	0.185633	0.0483079	0.0151515	0	0.629664	0.729399	0.629664	0.729399
sp|Q9HCC0|MCCB_HUMAN	Q9HCC0	MCCC2	Methylcrotonoyl-CoA carboxylase beta chain, mitochondrial OS=Homo sapiens GN=MCCC2 PE=1 SV=1	3595.64	0	38	sp|Q9HCC0|MCCB_HUMAN	1.74758e+06	357495	9.32031e+06	1.70436e+06	2.69514e+06	3.7695e+06	1.74758e+06	2.69514e+06	1.26658	0.379305	0.625001	0.0382514	0.0273224	0.630339	0.729411	0.630339	0.729411
sp|O43159|RRP8_HUMAN	O43159	RRP8	Ribosomal RNA-processing protein 8 OS=Homo sapiens GN=RRP8 PE=1 SV=2	212.98	0.00165563	5	sp|O43159|RRP8_HUMAN	44299.5	63789.3	32712	30265	48722.8	44988.6	44299.5	44988.6	0.334625	0.236147	0.0222689	0	0	0.635282	0.734356	0.635282	0.734356
sp|Q9NP72|RAB18_HUMAN	Q9NP72	RAB18	Ras-related protein Rab-18 OS=Homo sapiens GN=RAB18 PE=1 SV=1	312.6	0	4	sp|Q9NP72|RAB18_HUMAN	52939.8	69916.5	52379.1	49555.7	58644.5	53012.4	52939.8	53012.4	0.170638	0.0853704	0.00197531	0.0666667	0	0.637793	0.736483	0.637793	0.736483
sp|P78316|NOP14_HUMAN	P78316	NOP14	Nucleolar protein 14 OS=Homo sapiens GN=NOP14 PE=1 SV=3	139.66	0.00129702	4	sp|P78316|NOP14_HUMAN	18945.9	38035.4	24428	17480.2	27242.4	26610.5	24428	26610.5	0.362197	0.229752	0.12346	0.0833333	0	0.644077	0.742177	0.644077	0.742177
sp|Q96RQ3|MCCA_HUMAN	Q96RQ3	MCCC1	Methylcrotonoyl-CoA carboxylase subunit alpha, mitochondrial OS=Homo sapiens GN=MCCC1 PE=1 SV=3	4503.64	0	41	sp|Q96RQ3|MCCA_HUMAN	1.96144e+07	1.71473e+06	2.51924e+07	1.45255e+07	1.07443e+07	1.38476e+07	1.96144e+07	1.38476e+07	0.790982	0.154616	-0.502283	0.0588235	0.0313725	0.643412	0.742177	0.643412	0.742177
sp|Q96HC4|PDLI5_HUMAN	Q96HC4	PDLIM5	PDZ and LIM domain protein 5 OS=Homo sapiens GN=PDLIM5 PE=1 SV=5	336.96	0	8	sp|Q96HC4|PDLI5_HUMAN	87959.8	56006.4	87742.6	91061.7	52759.8	66575.8	87742.6	66575.8	0.238048	0.276578	-0.39828	0.037037	0	0.64555	0.742315	0.64555	0.742315
sp|P25685|DNJB1_HUMAN	P25685	DNAJB1	DnaJ homolog subfamily B member 1 OS=Homo sapiens GN=DNAJB1 PE=1 SV=4	123.74	0.00243902	2	sp|P25685|DNJB1_HUMAN	18528.2	21569.9	811.685	11092.1	9381.92	9824.33	18528.2	9824.33	0.822077	0.0878933	-0.915295	0	0	0.644885	0.742315	0.644885	0.742315
sp|P68366|TBA4A_HUMAN	P68366	TUBA4A	Tubulin alpha-4A chain OS=Homo sapiens GN=TUBA4A PE=1 SV=1	99.05	0.00219058	2	sp|P68366|TBA4A_HUMAN	29138.3	19242.4	34985.1	34303.8	16208.9	24854.1	29138.3	24854.1	0.286364	0.360255	-0.229432	0	0	0.648684	0.744358	0.648684	0.744358
sp|Q13148|TADBP_HUMAN	Q13148	TARDBP	TAR DNA-binding protein 43 OS=Homo sapiens GN=TARDBP PE=1 SV=1	273.63	0.0019802	6	sp|Q13148|TADBP_HUMAN	50832.2	43765.9	23858.8	35760.8	34094.1	31897.3	43765.9	34094.1	0.354226	0.0571331	-0.360284	0.0555556	0	0.64851	0.744358	0.64851	0.744358
sp|P52948|NUP98_HUMAN	P52948	NUP98	Nuclear pore complex protein Nup98-Nup96 OS=Homo sapiens GN=NUP98 PE=1 SV=4	1799.84	0	28	sp|P52948|NUP98_HUMAN	1.81926e+06	4.02843e+06	3.1985e+06	2.19893e+06	2.79668e+06	2.76132e+06	3.1985e+06	2.76132e+06	0.37007	0.129705	-0.212039	0.0438596	0.0175439	0.649707	0.744753	0.649707	0.744753
sp|P35579|MYH9_HUMAN	P35579	MYH9	Myosin-9 OS=Homo sapiens GN=MYH9 PE=1 SV=4	1939.67	0	39	sp|P35579|MYH9_HUMAN	451588	225128	490980	609328	334197	354630	451588	354630	0.368615	0.354247	-0.348691	0.0542636	0.0232558	0.656928	0.752245	0.656928	0.752245
sp|P30048|PRDX3_HUMAN	P30048	PRDX3	Thioredoxin-dependent peroxide reductase, mitochondrial OS=Homo sapiens GN=PRDX3 PE=1 SV=3	123.03	0.00242131	3	sp|P30048|PRDX3_HUMAN	26172.5	46371.8	68538.8	26956.5	77134.7	64065.6	46371.8	64065.6	0.450601	0.464409	0.4663	0.0833333	0	0.659281	0.754152	0.659281	0.754152
sp|Q9H9L3|I20L2_HUMAN	Q9H9L3	ISG20L2	Interferon-stimulated 20 kDa exonuclease-like 2 OS=Homo sapiens GN=ISG20L2 PE=1 SV=1	96.91	0.0021645	3	sp|Q9H9L3|I20L2_HUMAN	20228.4	21222.5	28708.9	19776.5	33193.1	24376.1	21222.5	24376.1	0.198232	0.264445	0.199868	0	0	0.663561	0.757132	0.663561	0.757132
sp|Q03701|CEBPZ_HUMAN	Q03701	CEBPZ	CCAAT/enhancer-binding protein zeta OS=Homo sapiens GN=CEBPZ PE=1 SV=3	215.44	0.00166667	6	sp|Q03701|CEBPZ_HUMAN	56616.6	128840	106823	72082.7	139397	111457	106823	111457	0.379952	0.314168	0.0612634	0	0	0.664712	0.757132	0.664712	0.757132
sp|P52594|AGFG1_HUMAN	P52594	AGFG1	Arf-GAP domain and FG repeat-containing protein 1 OS=Homo sapiens GN=AGFG1 PE=1 SV=2	89.23	0.00210305	3	sp|P52594|AGFG1_HUMAN	22351.9	20495.6	14701	21535	18444.4	21298.3	20495.6	21298.3	0.208042	0.084211	0.0554269	0.111111	0	0.664807	0.757132	0.664807	0.757132
sp|Q9NQ29|LUC7L_HUMAN	Q9NQ29	LUC7L	Putative RNA-binding protein Luc7-like 1 OS=Homo sapiens GN=LUC7L PE=1 SV=1	787.62	0	13	sp|Q9NQ29|LUC7L_HUMAN	2.13761e+06	2.05396e+06	2.50982e+06	2.06811e+06	2.12865e+06	2.06206e+06	2.13761e+06	2.06811e+06	0.108636	0.0176506	-0.0476856	0.0392157	0.0588235	0.663533	0.757132	0.663533	0.757132
sp|P30153|2AAA_HUMAN	P30153	PPP2R1A	Serine/threonine-protein phosphatase 2A 65 kDa regulatory subunit A alpha isoform OS=Homo sapiens GN=PPP2R1A PE=1 SV=4	135.03	0.00253165	3	sp|P30153|2AAA_HUMAN	49922.9	34588.4	20930.2	42082.7	21178.8	28091.3	34588.4	28091.3	0.412677	0.349738	-0.300165	0	0	0.665337	0.757132	0.665337	0.757132
sp|P01892|1A02_HUMAN	P01892	HLA-A	HLA class I histocompatibility antigen, A-2 alpha chain OS=Homo sapiens GN=HLA-A PE=1 SV=1	236.67	0.00176991	5	sp|P01892|1A02_HUMAN	141561	96802.4	168243	174251	112183	155348	141561	155348	0.266347	0.216042	0.13408	0	0	0.66686	0.757293	0.66686	0.757293
sp|Q12872|SFSWA_HUMAN	Q12872	SFSWAP	Splicing factor, suppressor of white-apricot homolog OS=Homo sapiens GN=SFSWAP PE=1 SV=3	1062.8	0	20	sp|Q12872|SFSWA_HUMAN	542004	780136	705071	485661	640876	749416	705071	640876	0.180168	0.211995	-0.137723	0.08	0.0533333	0.666666	0.757293	0.666666	0.757293
sp|Q9Y295|DRG1_HUMAN	Q9Y295	DRG1	Developmentally-regulated GTP-binding protein 1 OS=Homo sapiens GN=DRG1 PE=1 SV=1	450.01	0	6	sp|Q9Y295|DRG1_HUMAN	83028	112013	92497.1	75395.1	130815	112714	92497.1	112714	0.154206	0.265828	0.285181	0.238095	0.0952381	0.669421	0.75884	0.669421	0.75884
sp|Q1ED39|KNOP1_HUMAN	Q1ED39	KNOP1	Lysine-rich nucleolar protein 1 OS=Homo sapiens GN=KNOP1 PE=1 SV=1	116.92	0.00236686	2	sp|Q1ED39|KNOP1_HUMAN	11957.1	21559.1	29439.6	22373.8	23143.6	20120.3	21559.1	22373.8	0.417216	0.0718101	0.0535137	0	0	0.670297	0.75884	0.670297	0.75884
sp|P04004|VTNC_HUMAN	P04004	VTN	Vitronectin OS=Homo sapiens GN=VTN PE=1 SV=1	152.05	0.0013624	3	sp|P04004|VTNC_HUMAN	1.08825e+06	1.03815e+06	753457	826991	1.24242e+06	1.05513e+06	1.03815e+06	1.05513e+06	0.188109	0.199755	0.0234015	0.0833333	0	0.669815	0.75884	0.669815	0.75884
sp|P47813|IF1AX_HUMAN	P47813	EIF1AX	Eukaryotic translation initiation factor 1A, X-chromosomal OS=Homo sapiens GN=EIF1AX PE=1 SV=2	232.55	0.0017331	4	sp|P47813|IF1AX_HUMAN	25550.5	37051.4	18295.6	15755.6	30580.8	25982.9	25550.5	25982.9	0.350726	0.314797	0.0242073	0.2	0.133333	0.676417	0.764979	0.676417	0.764979
sp|P61221|ABCE1_HUMAN	P61221	ABCE1	ATP-binding cassette sub-family E member 1 OS=Homo sapiens GN=ABCE1 PE=1 SV=1	379.1	0	8	sp|P61221|ABCE1_HUMAN	152243	140825	107248	132578	112463	125385	140825	125385	0.175282	0.0825467	-0.167546	0.133333	0	0.67861	0.766669	0.67861	0.766669
sp|O15504|NUPL2_HUMAN	O15504	NUPL2	Nucleoporin-like protein 2 OS=Homo sapiens GN=NUPL2 PE=1 SV=1	128.96	0.002457	4	sp|O15504|NUPL2_HUMAN	70068.8	77543.5	40860.6	50111	57815.6	59074.3	70068.8	57815.6	0.308556	0.0871711	-0.277316	0.0833333	0	0.680561	0.768081	0.680561	0.768081
tr|H0YJ34|H0YJ34_HUMAN	H0YJ34	FERMT2	Fermitin family homolog 2 (Fragment) OS=Homo sapiens GN=FERMT2 PE=1 SV=1	254.96	0	5	tr|H0YJ34|H0YJ34_HUMAN	36143.6	21991.3	21164.3	23538.3	34195.3	27025.3	21991.3	27025.3	0.318529	0.192317	0.297377	0	0	0.683009	0.769539	0.683009	0.769539
sp|Q9BWE0|REPI1_HUMAN	Q9BWE0	REPIN1	Replication initiator 1 OS=Homo sapiens GN=REPIN1 PE=1 SV=1	1164.88	0	25	sp|Q9BWE0|REPI1_HUMAN	861128	1.03414e+06	858062	717029	1.04046e+06	832502	861128	832502	0.109813	0.189852	-0.0487753	0.0111111	0	0.683956	0.769539	0.683956	0.769539
tr|B7Z6Z4|B7Z6Z4_HUMAN	B7Z6Z4	MYL6	Myosin light polypeptide 6 OS=Homo sapiens GN=MYL6 PE=1 SV=1	303.06	0	4	tr|B7Z6Z4|B7Z6Z4_HUMAN	105632	80582.5	113602	123346	79148.8	77695.3	105632	79148.8	0.172408	0.277816	-0.416412	0.111111	0.0555556	0.683576	0.769539	0.683576	0.769539
sp|O75367|H2AY_HUMAN	O75367	H2AFY	Core histone macro-H2A.1 OS=Homo sapiens GN=H2AFY PE=1 SV=4	658.88	0	12	sp|O75367|H2AY_HUMAN	1.12865e+06	1.26667e+06	1.80198e+06	1.12444e+06	1.37235e+06	1.33686e+06	1.26667e+06	1.33686e+06	0.254208	0.104913	0.07781	0.0444444	0.0666667	0.686162	0.771229	0.686162	0.771229
sp|P60842|IF4A1_HUMAN	P60842	EIF4A1	Eukaryotic initiation factor 4A-I OS=Homo sapiens GN=EIF4A1 PE=1 SV=1	1424.57	0	19	sp|P60842|IF4A1_HUMAN	1.75063e+06	1.41807e+06	1.84629e+06	1.72682e+06	1.47712e+06	1.48469e+06	1.75063e+06	1.48469e+06	0.134457	0.0908771	-0.237718	0.0333333	0.0444444	0.687872	0.77236	0.687872	0.77236
sp|O00622|CYR61_HUMAN	O00622	CYR61	Protein CYR61 OS=Homo sapiens GN=CYR61 PE=1 SV=1	1942.52	0	30	sp|O00622|CYR61_HUMAN	1.09374e+07	1.99159e+07	3.31286e+07	1.57234e+07	1.61693e+07	2.00809e+07	1.99159e+07	1.61693e+07	0.523401	0.138385	-0.300668	0.0530303	0.0378788	0.688854	0.772672	0.688854	0.772672
tr|A0A087X1Z3|A0A087X1Z3_HUMAN	A0A087X1Z3	PSME2	Proteasome activator complex subunit 2 OS=Homo sapiens GN=PSME2 PE=1 SV=1	99.29	0.00219539	1	tr|A0A087X1Z3|A0A087X1Z3_HUMAN	3076.24	1423.98	3419.64	2223.13	11526	1166.09	3076.24	2223.13	0.404163	1.14662	-0.468574	0.333333	0	0.690925	0.774203	0.690925	0.774203
sp|P10319|1B58_HUMAN	P10319	HLA-B	HLA class I histocompatibility antigen, B-58 alpha chain OS=Homo sapiens GN=HLA-B PE=1 SV=1	383.38	0	6	sp|P10319|1B58_HUMAN	72525.5	44606.9	110407	102700	54613.7	89190.1	72525.5	89190.1	0.435425	0.301823	0.298394	0.25	0.166667	0.693214	0.775976	0.693214	0.775976
tr|J3QRS3|J3QRS3_HUMAN	J3QRS3	MYL12A	Myosin regulatory light chain 12A OS=Homo sapiens GN=MYL12A PE=1 SV=1	108	0.00226757	2	tr|J3QRS3|J3QRS3_HUMAN	39121	47996.7	40981.6	46940.8	40472.1	33390	40981.6	40472.1	0.109618	0.168317	-0.018049	0	0	0.698563	0.781166	0.698563	0.781166
sp|Q5VTL8|PR38B_HUMAN	Q5VTL8	PRPF38B	Pre-mRNA-splicing factor 38B OS=Homo sapiens GN=PRPF38B PE=1 SV=1	2119.61	0	25	sp|Q5VTL8|PR38B_HUMAN	2.78825e+06	3.11232e+06	3.20503e+06	2.4034e+06	3.20101e+06	3.01211e+06	3.11232e+06	3.01211e+06	0.0720979	0.145121	-0.0472186	0.037037	0.0518519	0.701643	0.783014	0.701643	0.783014
sp|Q9NZM1|MYOF_HUMAN	Q9NZM1	MYOF	Myoferlin OS=Homo sapiens GN=MYOF PE=1 SV=1	330.45	0	11	sp|Q9NZM1|MYOF_HUMAN	100878	86263.1	95546.5	107046	88634.6	72135.4	95546.5	88634.6	0.0784883	0.195628	-0.108333	0.030303	0	0.700984	0.783014	0.700984	0.783014
sp|O00479|HMGN4_HUMAN	O00479	HMGN4	High mobility group nucleosome-binding domain-containing protein 4 OS=Homo sapiens GN=HMGN4 PE=1 SV=3	433.26	0	8	sp|O00479|HMGN4_HUMAN	310763	481298	755638	302945	520581	521820	481298	520581	0.435059	0.280994	0.113194	0.0666667	0.0333333	0.703246	0.784004	0.703246	0.784004
sp|Q12904|AIMP1_HUMAN	Q12904	AIMP1	Aminoacyl tRNA synthase complex-interacting multifunctional protein 1 OS=Homo sapiens GN=AIMP1 PE=1 SV=2	125.24	0.00244499	4	sp|Q12904|AIMP1_HUMAN	33259.8	24526.5	27492.1	37971.8	23426.6	19717.8	27492.1	23426.6	0.156227	0.35683	-0.230869	0.0833333	0	0.704676	0.784802	0.704676	0.784802
sp|Q6PK04|CC137_HUMAN	Q6PK04	CCDC137	Coiled-coil domain-containing protein 137 OS=Homo sapiens GN=CCDC137 PE=1 SV=1	691.96	0	13	sp|Q6PK04|CC137_HUMAN	569635	755725	584725	465575	719515	610336	584725	610336	0.162336	0.212849	0.0618446	0	0	0.706316	0.78583	0.706316	0.78583
tr|B7Z6D5|B7Z6D5_HUMAN	B7Z6D5	DDX27	Probable ATP-dependent RNA helicase DDX27 OS=Homo sapiens GN=DDX27 PE=1 SV=1	750.2	0	16	tr|B7Z6D5|B7Z6D5_HUMAN	266003	313197	274749	253596	347658	310117	274749	310117	0.0882016	0.15586	0.174698	0	0	0.713992	0.79163	0.713992	0.79163
sp|Q9UMY1|NOL7_HUMAN	Q9UMY1	NOL7	Nucleolar protein 7 OS=Homo sapiens GN=NOL7 PE=1 SV=2	208.63	0.00162075	5	sp|Q9UMY1|NOL7_HUMAN	127846	180726	120741	105856	152399	140394	127846	140394	0.229027	0.181841	0.135077	0	0	0.714415	0.79163	0.714415	0.79163
sp|P09972|ALDOC_HUMAN	P09972	ALDOC	Fructose-bisphosphate aldolase C OS=Homo sapiens GN=ALDOC PE=1 SV=2	131.51	0.00248756	2	sp|P09972|ALDOC_HUMAN	63503.5	66009.5	53799.7	74458.2	46998.5	52732	63503.5	52732	0.105538	0.249475	-0.268157	0	0	0.713377	0.79163	0.713377	0.79163
sp|P61163|ACTZ_HUMAN	P61163	ACTR1A	Alpha-centractin OS=Homo sapiens GN=ACTR1A PE=1 SV=1	100.85	0.00220994	3	sp|P61163|ACTZ_HUMAN	105867	78382.4	44019.3	73270.6	61245.4	62110.2	78382.4	62110.2	0.407251	0.102332	-0.335699	0	0	0.71332	0.79163	0.71332	0.79163
sp|Q8NAV1|PR38A_HUMAN	Q8NAV1	PRPF38A	Pre-mRNA-splicing factor 38A OS=Homo sapiens GN=PRPF38A PE=1 SV=1	111.1	0.00230681	3	sp|Q8NAV1|PR38A_HUMAN	141159	101801	115934	112435	99891.9	124007	115934	112435	0.16666	0.107577	-0.0442204	0	0	0.71753	0.794279	0.71753	0.794279
sp|P55884|EIF3B_HUMAN	P55884	EIF3B	Eukaryotic translation initiation factor 3 subunit B OS=Homo sapiens GN=EIF3B PE=1 SV=3	472.46	0	11	sp|P55884|EIF3B_HUMAN	165428	52394.9	133936	180276	87510.7	106432	133936	106432	0.497506	0.39296	-0.331613	0.030303	0	0.721769	0.798136	0.721769	0.798136
sp|Q13347|EIF3I_HUMAN	Q13347	EIF3I	Eukaryotic translation initiation factor 3 subunit I OS=Homo sapiens GN=EIF3I PE=1 SV=1	235.45	0.00176367	8	sp|Q13347|EIF3I_HUMAN	135358	65049.1	149739	171154	98967.6	104695	135358	104695	0.388281	0.321165	-0.370586	0	0	0.72247	0.798136	0.72247	0.798136
sp|Q14152|EIF3A_HUMAN	Q14152	EIF3A	Eukaryotic translation initiation factor 3 subunit A OS=Homo sapiens GN=EIF3A PE=1 SV=1	823.24	0	16	sp|Q14152|EIF3A_HUMAN	282515	82863.3	350288	304340	185898	216698	282515	216698	0.582784	0.260784	-0.382636	0.05	0.0333333	0.728489	0.803976	0.728489	0.803976
tr|B4DUR8|B4DUR8_HUMAN	B4DUR8	CCT3	T-complex protein 1 subunit gamma OS=Homo sapiens GN=CCT3 PE=1 SV=1	462.06	0	9	tr|B4DUR8|B4DUR8_HUMAN	253557	230908	182943	272358	207908	225413	230908	225413	0.162069	0.141679	-0.0347462	0.030303	0	0.730939	0.804253	0.730939	0.804253
tr|F6Y5H0|F6Y5H0_HUMAN	F6Y5H0	RBMS1	RNA-binding motif, single-stranded-interacting protein 1 OS=Homo sapiens GN=RBMS1 PE=1 SV=1	281.22	0.00203666	6	tr|F6Y5H0|F6Y5H0_HUMAN	134073	127542	167545	154635	123787	126365	134073	126365	0.150016	0.126842	-0.0854252	0.0555556	0	0.729958	0.804253	0.729958	0.804253
sp|Q9UPN3|MACF1_HUMAN	Q9UPN3	MACF1	Microtubule-actin cross-linking factor 1, isoforms 1/2/3/5 OS=Homo sapiens GN=MACF1 PE=1 SV=4	112	0.00232829	2	sp|Q9UPN3|MACF1_HUMAN	123288	129095	7425.07	65780.6	68383	56058.8	123288	65780.6	0.792485	0.102445	-0.906294	0.166667	0	0.730939	0.804253	0.730939	0.804253
sp|P61158|ARP3_HUMAN	P61158	ACTR3	Actin-related protein 3 OS=Homo sapiens GN=ACTR3 PE=1 SV=3	256.04	0.00188679	7	sp|P61158|ARP3_HUMAN	157000	107491	75207.9	99500.4	141670	68425.7	107491	99500.4	0.363827	0.356224	-0.111448	0	0	0.73232	0.804965	0.73232	0.804965
sp|Q9H7E9|CH033_HUMAN	Q9H7E9	C8orf33	UPF0488 protein C8orf33 OS=Homo sapiens GN=C8orf33 PE=1 SV=1	66.89	0.00749766	1	sp|Q9H7E9|CH033_HUMAN	2625.55	5939.44	4318.54	3660.6	4508.98	5200.9	4318.54	4508.98	0.38586	0.173099	0.0622558	0	0	0.737985	0.810008	0.737985	0.810008
tr|H0Y4R1|H0Y4R1_HUMAN	H0Y4R1	IMPDH2	Inosine-5'-monophosphate dehydrogenase 2 (Fragment) OS=Homo sapiens GN=IMPDH2 PE=1 SV=1	92.15	0.00212314	3	tr|H0Y4R1|H0Y4R1_HUMAN	17628	17413.7	13328.9	18390.5	13649.9	13694.4	17413.7	13694.4	0.15025	0.178697	-0.346634	0.111111	0	0.738385	0.810008	0.738385	0.810008
sp|O95478|NSA2_HUMAN	O95478	NSA2	Ribosome biogenesis protein NSA2 homolog OS=Homo sapiens GN=NSA2 PE=1 SV=1	513.03	0	10	sp|O95478|NSA2_HUMAN	476431	759518	470455	404100	623943	549115	476431	549115	0.290422	0.212611	0.204841	0.0555556	0.0277778	0.74188	0.811837	0.74188	0.811837
sp|Q8WXI7|MUC16_HUMAN	Q8WXI7	MUC16	Mucin-16 OS=Homo sapiens GN=MUC16 PE=1 SV=2	70.76	0.00571429	2	sp|Q8WXI7|MUC16_HUMAN	84356.8	100350	106222	89170	90699.5	95807.1	100350	90699.5	0.116689	0.0378225	-0.145868	0	0	0.742283	0.811837	0.742283	0.811837
sp|Q9H9H4|VP37B_HUMAN	Q9H9H4	VPS37B	Vacuolar protein sorting-associated protein 37B OS=Homo sapiens GN=VPS37B PE=1 SV=1	205.03	0.0016129	3	sp|Q9H9H4|VP37B_HUMAN	24374.5	17830.1	25962	25267.1	21835.8	17010.7	24374.5	21835.8	0.1897	0.194083	-0.158679	0.0833333	0	0.743752	0.811837	0.743752	0.811837
sp|P19367|HXK1_HUMAN	P19367	HK1	Hexokinase-1 OS=Homo sapiens GN=HK1 PE=1 SV=3	186.45	0.00152439	4	sp|P19367|HXK1_HUMAN	18578.5	16917.4	18612.1	22023.5	15025.8	14918.5	18578.5	15025.8	0.053719	0.235036	-0.306187	0.0833333	0	0.743498	0.811837	0.743498	0.811837
sp|Q71DI3|H32_HUMAN	Q71DI3	HIST2H3A	Histone H3.2 OS=Homo sapiens GN=HIST2H3A PE=1 SV=3	84.8	0	1	sp|Q71DI3|H32_HUMAN	6631.34	98443.3	47758.5	28902.8	67032.3	30829	47758.5	30829	0.902726	0.508337	-0.631469	0	0	0.743683	0.811837	0.743683	0.811837
tr|A0A0A0MSK6|A0A0A0MSK6_HUMAN	A0A0A0MSK6	ARHGAP5	Rho GTPase-activating protein 5 OS=Homo sapiens GN=ARHGAP5 PE=1 SV=1	152.66	0.00136426	4	tr|A0A0A0MSK6|A0A0A0MSK6_HUMAN	14707.9	23128.2	13833.3	14307.3	15692.8	17479.5	14707.9	15692.8	0.298004	0.100484	0.093511	0.0833333	0	0.752642	0.820724	0.752642	0.820724
sp|Q9ULC4|MCTS1_HUMAN	Q9ULC4	MCTS1	Malignant T-cell-amplified sequence 1 OS=Homo sapiens GN=MCTS1 PE=1 SV=1	140.28	0.00130039	1	sp|Q9ULC4|MCTS1_HUMAN	7040.53	9198.17	4358.17	4895.8	15202.4	5270.21	7040.53	5270.21	0.353171	0.691264	-0.417823	0	0	0.756356	0.823955	0.756356	0.823955
sp|Q9BYG3|MK67I_HUMAN	Q9BYG3	NIFK	MKI67 FHA domain-interacting nucleolar phosphoprotein OS=Homo sapiens GN=NIFK PE=1 SV=1	704.17	0	12	sp|Q9BYG3|MK67I_HUMAN	269674	327866	283114	248160	348972	336286	283114	336286	0.103791	0.176479	0.248304	0.0833333	0.0416667	0.764759	0.832282	0.764759	0.832282
sp|A0JLT2|MED19_HUMAN	A0JLT2	MED19	Mediator of RNA polymerase II transcription subunit 19 OS=Homo sapiens GN=MED19 PE=1 SV=2	682.26	0	8	sp|A0JLT2|MED19_HUMAN	951258	1.56878e+06	1.63548e+06	1.11166e+06	1.36051e+06	1.35085e+06	1.56878e+06	1.35085e+06	0.272355	0.110621	-0.215774	0	0	0.76631	0.833143	0.76631	0.833143
sp|P28288|ABCD3_HUMAN	P28288	ABCD3	ATP-binding cassette sub-family D member 3 OS=Homo sapiens GN=ABCD3 PE=1 SV=1	68.79	0.00661626	2	sp|P28288|ABCD3_HUMAN	5596.56	2743.76	12571.1	8862.54	4790.13	6390.7	5596.56	6390.7	0.725301	0.307086	0.191435	0.166667	0	0.769565	0.834563	0.769565	0.834563
sp|P23381|SYWC_HUMAN	P23381	WARS	Tryptophan--tRNA ligase, cytoplasmic OS=Homo sapiens GN=WARS PE=1 SV=2	596.74	0	9	sp|P23381|SYWC_HUMAN	132324	162788	168048	169299	171138	143580	162788	169299	0.124927	0.0954958	0.0565741	0	0	0.768426	0.834563	0.768426	0.834563
sp|Q8WVK2|SNR27_HUMAN	Q8WVK2	SNRNP27	U4/U6.U5 small nuclear ribonucleoprotein 27 kDa protein OS=Homo sapiens GN=SNRNP27 PE=1 SV=1	428.02	0	5	sp|Q8WVK2|SNR27_HUMAN	683937	575516	319053	433048	541781	436822	575516	436822	0.356122	0.131158	-0.397813	0.047619	0	0.769898	0.834563	0.769898	0.834563
sp|Q8NE71|ABCF1_HUMAN	Q8NE71	ABCF1	ATP-binding cassette sub-family F member 1 OS=Homo sapiens GN=ABCF1 PE=1 SV=2	3103.23	0	43	sp|Q8NE71|ABCF1_HUMAN	2.85765e+06	3.04461e+06	3.30239e+06	2.6804e+06	3.46531e+06	3.5481e+06	3.04461e+06	3.46531e+06	0.0727814	0.148195	0.186729	0.0410256	0.0410256	0.773969	0.836724	0.773969	0.836724
sp|Q13084|RM28_HUMAN	Q13084	MRPL28	39S ribosomal protein L28, mitochondrial OS=Homo sapiens GN=MRPL28 PE=1 SV=4	323.77	0	4	sp|Q13084|RM28_HUMAN	68992.8	95025.9	104266	87221.8	159240	62070.3	95025.9	87221.8	0.204529	0.490386	-0.123631	0.238095	0	0.774179	0.836724	0.774179	0.836724
sp|Q7L2J0|MEPCE_HUMAN	Q7L2J0	MEPCE	7SK snRNA methylphosphate capping enzyme OS=Homo sapiens GN=MEPCE PE=1 SV=1	133.94	0.00252525	4	sp|Q7L2J0|MEPCE_HUMAN	40778.3	56647.4	13483	28877.2	27968.4	28283.5	40778.3	28283.5	0.590561	0.0162617	-0.52784	0	0	0.773488	0.836724	0.773488	0.836724
sp|P78371|TCPB_HUMAN	P78371	CCT2	T-complex protein 1 subunit beta OS=Homo sapiens GN=CCT2 PE=1 SV=4	443.52	0	8	sp|P78371|TCPB_HUMAN	96305.1	50750.3	100772	103518	85147.4	68467.3	96305.1	85147.4	0.335082	0.204549	-0.17765	0.0833333	0	0.775362	0.837177	0.775362	0.837177
sp|P11387|TOP1_HUMAN	P11387	TOP1	DNA topoisomerase 1 OS=Homo sapiens GN=TOP1 PE=1 SV=2	3901.53	0	64	sp|P11387|TOP1_HUMAN	1.26973e+07	1.3705e+07	2.1634e+07	2.03181e+07	1.32362e+07	1.66878e+07	1.3705e+07	1.66878e+07	0.305688	0.211454	0.284095	0.0381944	0.0243056	0.781399	0.84203	0.781399	0.84203
sp|Q9P0L0|VAPA_HUMAN	Q9P0L0	VAPA	Vesicle-associated membrane protein-associated protein A OS=Homo sapiens GN=VAPA PE=1 SV=3	93.88	0.00214592	3	sp|Q9P0L0|VAPA_HUMAN	31544.9	29961.4	34308.7	36818.5	28741.7	34821.9	31544.9	34821.9	0.0688884	0.125728	0.142587	0	0	0.782366	0.84203	0.782366	0.84203
sp|Q8N5F7|NKAP_HUMAN	Q8N5F7	NKAP	NF-kappa-B-activating protein OS=Homo sapiens GN=NKAP PE=1 SV=1	792.88	0	10	sp|Q8N5F7|NKAP_HUMAN	1.37212e+06	2.51858e+06	2.03241e+06	1.51839e+06	1.9849e+06	1.96591e+06	2.03241e+06	1.96591e+06	0.29145	0.144825	-0.0479958	0.0416667	0	0.78308	0.84203	0.78308	0.84203
sp|P62191|PRS4_HUMAN	P62191	PSMC1	26S protease regulatory subunit 4 OS=Homo sapiens GN=PSMC1 PE=1 SV=1	266.23	0.00193424	8	sp|P62191|PRS4_HUMAN	90881.4	84614.9	72036.7	86848.1	77706.6	72244	84614.9	77706.6	0.116311	0.0934827	-0.122874	0.111111	0.037037	0.783695	0.84203	0.783695	0.84203
tr|J3KPM9|J3KPM9_HUMAN	J3KPM9	STAT1	Signal transducer and activator of transcription OS=Homo sapiens GN=STAT1 PE=1 SV=1	67.5	0.00657895	2	tr|J3KPM9|J3KPM9_HUMAN	12360.3	7453.69	10137.6	12645.5	7930.98	7784.19	10137.6	7930.98	0.246091	0.29251	-0.354144	0	0	0.782296	0.84203	0.782296	0.84203
sp|P51571|SSRD_HUMAN	P51571	SSR4	Translocon-associated protein subunit delta OS=Homo sapiens GN=SSR4 PE=1 SV=1	162.62	0.00142653	4	sp|P51571|SSRD_HUMAN	85382.1	50086.5	95488.9	97497	52756.8	64803.2	85382.1	64803.2	0.309632	0.322945	-0.39787	0	0	0.784848	0.842444	0.784848	0.842444
tr|B7ZLQ8|B7ZLQ8_HUMAN	B7ZLQ8	CPEB4	CPEB4 protein OS=Homo sapiens GN=CPEB4 PE=1 SV=1	107.29	0.00225734	3	tr|B7ZLQ8|B7ZLQ8_HUMAN	36208.7	55154	28512.8	34553.4	44838.9	43676.8	36208.7	43676.8	0.343125	0.13731	0.270531	0	0	0.786549	0.843445	0.786549	0.843445
sp|Q96DI7|SNR40_HUMAN	Q96DI7	SNRNP40	U5 small nuclear ribonucleoprotein 40 kDa protein OS=Homo sapiens GN=SNRNP40 PE=1 SV=1	111.74	0.00232288	3	sp|Q96DI7|SNR40_HUMAN	40469.8	47629.6	12626.2	37857.2	35303.8	24374.9	40469.8	35303.8	0.55077	0.220276	-0.197024	0.111111	0	0.788769	0.845	0.788769	0.845
sp|Q15046|SYK_HUMAN	Q15046	KARS	Lysine--tRNA ligase OS=Homo sapiens GN=KARS PE=1 SV=3	71.3	0.00573066	3	sp|Q15046|SYK_HUMAN	24308.4	27375.8	14544.9	21484.6	25032.3	21237.2	24308.4	21484.6	0.303509	0.0940134	-0.178147	0	0	0.790309	0.845823	0.790309	0.845823
tr|Q32Q12|Q32Q12_HUMAN	Q32Q12	NME1-NME2	Nucleoside diphosphate kinase OS=Homo sapiens GN=NME1-NME2 PE=1 SV=1	121.88	0.00240964	3	tr|Q32Q12|Q32Q12_HUMAN	86578.1	111970	68390.9	91368.8	66446.8	93565.3	86578.1	91368.8	0.245996	0.179762	0.0776995	0.0833333	0	0.792665	0.846693	0.792665	0.846693
sp|P23527|H2B1O_HUMAN	P23527	HIST1H2BO	Histone H2B type 1-O OS=Homo sapiens GN=HIST1H2BO PE=1 SV=3	111.92	0.00232558	2	sp|P23527|H2B1O_HUMAN	696019	751231	146794	364007	645142	465081	696019	465081	0.628921	0.289789	-0.581646	0	0	0.792273	0.846693	0.792273	0.846693
sp|P12956|XRCC6_HUMAN	P12956	XRCC6	X-ray repair cross-complementing protein 6 OS=Homo sapiens GN=XRCC6 PE=1 SV=2	351	0	6	sp|P12956|XRCC6_HUMAN	45895.7	33269.3	40792	44172	53239.3	30762.6	40792	44172	0.158849	0.264672	0.114844	0.0416667	0	0.80234	0.855407	0.80234	0.855407
sp|P84103|SRSF3_HUMAN	P84103	SRSF3	Serine/arginine-rich splicing factor 3 OS=Homo sapiens GN=SRSF3 PE=1 SV=1	387.49	0	7	sp|P84103|SRSF3_HUMAN	818139	756648	681418	810112	868766	674144	756648	810112	0.09105	0.127288	0.0985002	0.0333333	0	0.802519	0.855407	0.802519	0.855407
sp|P63151|2ABA_HUMAN	P63151	PPP2R2A	Serine/threonine-protein phosphatase 2A 55 kDa regulatory subunit B alpha isoform OS=Homo sapiens GN=PPP2R2A PE=1 SV=1	287	0	7	sp|P63151|2ABA_HUMAN	117849	134113	78274.3	103823	102450	101245	117849	102450	0.260895	0.0125866	-0.202023	0.047619	0	0.804511	0.855407	0.804511	0.855407
tr|Q5HY54|Q5HY54_HUMAN	Q5HY54	FLNA	Filamin-A OS=Homo sapiens GN=FLNA PE=1 SV=1	4843.08	0	85	tr|Q5HY54|Q5HY54_HUMAN	2.7298e+06	1.62086e+06	2.79655e+06	3.74636e+06	1.90496e+06	2.09218e+06	2.7298e+06	2.09218e+06	0.277183	0.392622	-0.383787	0.0380952	0.0253968	0.804216	0.855407	0.804216	0.855407
sp|P53396|ACLY_HUMAN	P53396	ACLY	ATP-citrate synthase OS=Homo sapiens GN=ACLY PE=1 SV=3	526.75	0	12	sp|P53396|ACLY_HUMAN	174694	78651.8	173847	181942	95290.7	111372	173847	111372	0.387697	0.355834	-0.642438	0	0	0.804722	0.855407	0.804722	0.855407
sp|P25705|ATPA_HUMAN	P25705	ATP5A1	ATP synthase subunit alpha, mitochondrial OS=Homo sapiens GN=ATP5A1 PE=1 SV=1	1515.26	0	20	sp|P25705|ATPA_HUMAN	1.08329e+06	747761	1.19128e+06	1.07845e+06	1.01348e+06	1.00256e+06	1.08329e+06	1.01348e+06	0.229575	0.0397744	-0.0961031	0.0128205	0	0.811578	0.86186	0.811578	0.86186
sp|O76021|RL1D1_HUMAN	O76021	RSL1D1	Ribosomal L1 domain-containing protein 1 OS=Homo sapiens GN=RSL1D1 PE=1 SV=3	103.27	0.00222222	2	sp|O76021|RL1D1_HUMAN	8434.92	14831.4	6218.3	6802.3	9432.45	10194.9	8434.92	9432.45	0.455058	0.202037	0.161257	0	0	0.822031	0.870178	0.822031	0.870178
sp|Q9Y5T5|UBP16_HUMAN	Q9Y5T5	USP16	Ubiquitin carboxyl-terminal hydrolase 16 OS=Homo sapiens GN=USP16 PE=1 SV=1	252.69	0.00187266	6	sp|Q9Y5T5|UBP16_HUMAN	58582.7	52729.1	49509	46246.7	54706.2	67719.2	52729.1	54706.2	0.0858116	0.192381	0.0531036	0.0555556	0	0.821154	0.870178	0.821154	0.870178
sp|O60832|DKC1_HUMAN	O60832	DKC1	H/ACA ribonucleoprotein complex subunit 4 OS=Homo sapiens GN=DKC1 PE=1 SV=3	188.89	0.00153374	4	sp|O60832|DKC1_HUMAN	76109.6	103457	164175	89483.7	100032	123442	103457	100032	0.393384	0.16661	-0.048578	0	0	0.821235	0.870178	0.821235	0.870178
sp|Q99832|TCPH_HUMAN	Q99832	CCT7	T-complex protein 1 subunit eta OS=Homo sapiens GN=CCT7 PE=1 SV=2	970.34	0	17	sp|Q99832|TCPH_HUMAN	230802	178403	239571	243994	200505	179898	230802	200505	0.152947	0.157215	-0.203016	0.116667	0.0833333	0.823817	0.870178	0.823817	0.870178
sp|P05109|S10A8_HUMAN	P05109	S100A8	Protein S100-A8 OS=Homo sapiens GN=S100A8 PE=1 SV=1	89.78	0	2	sp|P05109|S10A8_HUMAN	4161.22	2011.07	13797	531.26	33000.7	3352.55	4161.22	3352.55	0.942949	1.46299	-0.311748	0.166667	0.166667	0.82417	0.870178	0.82417	0.870178
tr|A0A087WZX0|A0A087WZX0_HUMAN	A0A087WZX0	BCL9L	B-cell CLL/lymphoma 9-like protein OS=Homo sapiens GN=BCL9L PE=1 SV=1	112.51	0.00233372	4	tr|A0A087WZX0|A0A087WZX0_HUMAN	18021.4	21528.9	17060.2	13445.2	32420.7	12630.9	18021.4	13445.2	0.124649	0.574285	-0.422614	0	0	0.823804	0.870178	0.823804	0.870178
sp|Q9H0S4|DDX47_HUMAN	Q9H0S4	DDX47	Probable ATP-dependent RNA helicase DDX47 OS=Homo sapiens GN=DDX47 PE=1 SV=1	146.98	0.00134048	2	sp|Q9H0S4|DDX47_HUMAN	24715.3	30270.9	24608.8	23217.6	25547.9	28056	24715.3	25547.9	0.12207	0.0944959	0.0477984	0.111111	0	0.827992	0.871696	0.827992	0.871696
sp|Q9BYC8|RM32_HUMAN	Q9BYC8	MRPL32	39S ribosomal protein L32, mitochondrial OS=Homo sapiens GN=MRPL32 PE=1 SV=1	82.39	0.00407747	1	sp|Q9BYC8|RM32_HUMAN	53882.8	80513.3	28675.5	40326.2	52578.2	49022.4	53882.8	49022.4	0.476886	0.133235	-0.136385	0	0	0.827339	0.871696	0.827339	0.871696
sp|P05141|ADT2_HUMAN	P05141	SLC25A5	ADP/ATP translocase 2 OS=Homo sapiens GN=SLC25A5 PE=1 SV=7	817.24	0	13	sp|P05141|ADT2_HUMAN	1.12054e+06	875172	1.18871e+06	1.13092e+06	947443	978008	1.12054e+06	978008	0.155353	0.0964885	-0.196282	0.0588235	0.0196078	0.827009	0.871696	0.827009	0.871696
sp|Q02040|AK17A_HUMAN	Q02040	AKAP17A	A-kinase anchor protein 17A OS=Homo sapiens GN=AKAP17A PE=1 SV=2	430.33	0	10	sp|Q02040|AK17A_HUMAN	115081	176874	261415	151587	194366	210833	176874	194366	0.398257	0.164775	0.136057	0.0666667	0	0.829982	0.872954	0.829982	0.872954
tr|A0A0A0MR02|A0A0A0MR02_HUMAN	A0A0A0MR02	VDAC2	Voltage-dependent anion-selective channel protein 2 (Fragment) OS=Homo sapiens GN=VDAC2 PE=1 SV=1	635.16	0	10	tr|A0A0A0MR02|A0A0A0MR02_HUMAN	508361	422938	573242	581757	490718	478353	508361	490718	0.150316	0.109239	-0.0509587	0.025641	0	0.833071	0.875363	0.833071	0.875363
sp|Q9H2W6|RM46_HUMAN	Q9H2W6	MRPL46	39S ribosomal protein L46, mitochondrial OS=Homo sapiens GN=MRPL46 PE=1 SV=1	668.11	0	11	sp|Q9H2W6|RM46_HUMAN	428935	434039	300881	333994	482341	389714	428935	389714	0.194479	0.186398	-0.138343	0.047619	0	0.837868	0.879561	0.837868	0.879561
tr|J3KPX7|J3KPX7_HUMAN	J3KPX7	PHB2	Prohibitin-2 OS=Homo sapiens GN=PHB2 PE=1 SV=2	907.55	0	18	tr|J3KPX7|J3KPX7_HUMAN	704350	602760	957507	698649	750715	697542	704350	698649	0.242014	0.042459	-0.0117247	0.0909091	0.0454545	0.840874	0.881873	0.840874	0.881873
sp|P10809|CH60_HUMAN	P10809	HSPD1	60 kDa heat shock protein, mitochondrial OS=Homo sapiens GN=HSPD1 PE=1 SV=2	1349.24	0	18	sp|P10809|CH60_HUMAN	393132	210976	318803	341362	258170	265632	318803	265632	0.297721	0.159606	-0.263234	0.057971	0.0434783	0.845584	0.88512	0.845584	0.88512
sp|Q7Z478|DHX29_HUMAN	Q7Z478	DHX29	ATP-dependent RNA helicase DHX29 OS=Homo sapiens GN=DHX29 PE=1 SV=2	97.16	0.0021692	2	sp|Q7Z478|DHX29_HUMAN	16862.8	22632	2633.93	9055.86	8766.73	9282.98	16862.8	9055.86	0.732964	0.0286376	-0.896924	0	0	0.845395	0.88512	0.845395	0.88512
sp|P16144|ITB4_HUMAN	P16144	ITGB4	Integrin beta-4 OS=Homo sapiens GN=ITGB4 PE=1 SV=5	93.36	0.00213675	2	sp|P16144|ITB4_HUMAN	5550.95	3368.37	9267.54	10031.5	3258.33	6516.26	5550.95	6516.26	0.491999	0.513083	0.231308	0	0	0.849193	0.886489	0.849193	0.886489
sp|Q9UM00|TMCO1_HUMAN	Q9UM00	TMCO1	Transmembrane and coiled-coil domain-containing protein 1 OS=Homo sapiens GN=TMCO1 PE=1 SV=1	96.79	0.00215983	3	sp|Q9UM00|TMCO1_HUMAN	21250.9	24071	29217.9	22857.8	26441.7	22545.2	24071	22857.8	0.162587	0.0904058	-0.0746144	0.111111	0	0.848596	0.886489	0.848596	0.886489
sp|P48643|TCPE_HUMAN	P48643	CCT5	T-complex protein 1 subunit epsilon OS=Homo sapiens GN=CCT5 PE=1 SV=1	668.2	0	12	sp|P48643|TCPE_HUMAN	202877	129698	228022	211618	173475	145115	202877	173475	0.273354	0.188818	-0.225875	0.117647	0.0588235	0.849317	0.886489	0.849317	0.886489
sp|P26368|U2AF2_HUMAN	P26368	U2AF2	Splicing factor U2AF 65 kDa subunit OS=Homo sapiens GN=U2AF2 PE=1 SV=4	2329.54	0	26	sp|P26368|U2AF2_HUMAN	7.49367e+06	7.49552e+06	7.07748e+06	6.61011e+06	7.78681e+06	8.38089e+06	7.49367e+06	7.78681e+06	0.0327406	0.118698	0.0553596	0.0408163	0.0204082	0.856366	0.892997	0.856366	0.892997
sp|O00505|IMA4_HUMAN	O00505	KPNA3	Importin subunit alpha-4 OS=Homo sapiens GN=KPNA3 PE=1 SV=2	77.21	0.0049456	1	sp|O00505|IMA4_HUMAN	5307.78	4725.84	6908.75	6593.24	7764.61	3822.06	5307.78	6593.24	0.200161	0.334103	0.312877	0.333333	0	0.860948	0.896923	0.860948	0.896923
sp|Q6DKI1|RL7L_HUMAN	Q6DKI1	RPL7L1	60S ribosomal protein L7-like 1 OS=Homo sapiens GN=RPL7L1 PE=1 SV=1	123.06	0.00242718	2	sp|Q6DKI1|RL7L_HUMAN	17076	23441.6	12738.5	14522.2	22759.5	17275.3	17076	17275.3	0.30326	0.230591	0.0167408	0	0	0.862438	0.897623	0.862438	0.897623
sp|P07814|SYEP_HUMAN	P07814	EPRS	Bifunctional glutamate/proline--tRNA ligase OS=Homo sapiens GN=EPRS PE=1 SV=5	1027.07	0	20	sp|P07814|SYEP_HUMAN	188886	112260	247370	225652	144338	141995	188886	144338	0.370586	0.279135	-0.388073	0.0606061	0.030303	0.868122	0.902683	0.868122	0.902683
sp|Q99575|POP1_HUMAN	Q99575	POP1	Ribonucleases P/MRP protein subunit POP1 OS=Homo sapiens GN=POP1 PE=1 SV=2	1303.88	0	29	sp|Q99575|POP1_HUMAN	657665	855318	609405	521923	797878	751082	657665	751082	0.18418	0.213936	0.191618	0	0	0.871717	0.904705	0.871717	0.904705
sp|P07737|PROF1_HUMAN	P07737	PFN1	Profilin-1 OS=Homo sapiens GN=PFN1 PE=1 SV=2	153.44	0.00137363	3	sp|P07737|PROF1_HUMAN	358266	463007	148292	263352	319429	338711	358266	319429	0.495882	0.127451	-0.165534	0	0	0.871347	0.904705	0.871347	0.904705
tr|F8VPD4|F8VPD4_HUMAN	F8VPD4	CAD	CAD protein OS=Homo sapiens GN=CAD PE=1 SV=1	578.45	0	12	tr|F8VPD4|F8VPD4_HUMAN	90702.7	26547	52899.8	81068.8	30211.9	43893.5	52899.8	43893.5	0.568577	0.508796	-0.269256	0.138889	0	0.880014	0.912453	0.880014	0.912453
tr|H3BTI0|H3BTI0_HUMAN	H3BTI0	CRISPLD2	Cysteine-rich secretory protein LCCL domain-containing 2 OS=Homo sapiens GN=CRISPLD2 PE=1 SV=1	101.71	0.00221484	3	tr|H3BTI0|H3BTI0_HUMAN	12029.7	19858.1	11146.6	10345	13177.1	17634.1	12029.7	13177.1	0.334266	0.267854	0.131433	0	0	0.88136	0.912985	0.88136	0.912985
sp|Q13823|NOG2_HUMAN	Q13823	GNL2	Nucleolar GTP-binding protein 2 OS=Homo sapiens GN=GNL2 PE=1 SV=1	811.04	0	15	sp|Q13823|NOG2_HUMAN	290366	353953	359399	388939	276897	319166	353953	319166	0.114716	0.172327	-0.14925	0.0526316	0.0175439	0.885803	0.916722	0.885803	0.916722
tr|H7C2Q8|H7C2Q8_HUMAN	H7C2Q8	EBNA1BP2	EBNA1 binding protein 2, isoform CRA_d OS=Homo sapiens GN=EBNA1BP2 PE=1 SV=1	576.68	0	13	tr|H7C2Q8|H7C2Q8_HUMAN	497936	521490	898290	697496	479504	635953	521490	635953	0.35144	0.185973	0.28628	0.0625	0	0.887873	0.917999	0.887873	0.917999
sp|P16104|H2AX_HUMAN	P16104	H2AFX	Histone H2AX OS=Homo sapiens GN=H2AFX PE=1 SV=2	703.29	0	8	sp|P16104|H2AX_HUMAN	3.56338e+06	4.67605e+06	1.72631e+06	2.33374e+06	3.82177e+06	2.86803e+06	3.56338e+06	2.86803e+06	0.448422	0.250613	-0.313183	0.214286	0.119048	0.891597	0.920981	0.891597	0.920981
sp|P48307|TFPI2_HUMAN	P48307	TFPI2	Tissue factor pathway inhibitor 2 OS=Homo sapiens GN=TFPI2 PE=1 SV=1	251.85	0.00186567	5	sp|P48307|TFPI2_HUMAN	51577.7	100742	104168	83520	78186.1	75731.5	100742	78186.1	0.344157	0.050312	-0.365687	0.0666667	0	0.893217	0.921787	0.893217	0.921787
tr|K7EQ55|K7EQ55_HUMAN	K7EQ55	DAZAP1	DAZ-associated protein 1 OS=Homo sapiens GN=DAZAP1 PE=1 SV=2	217.56	0.00167504	6	tr|K7EQ55|K7EQ55_HUMAN	217365	281953	136761	171959	234710	190404	217365	190404	0.343085	0.162046	-0.191055	0	0	0.897268	0.925097	0.897268	0.925097
sp|P62995|TRA2B_HUMAN	P62995	TRA2B	Transformer-2 protein homolog beta OS=Homo sapiens GN=TRA2B PE=1 SV=1	398.15	0	6	sp|P62995|TRA2B_HUMAN	241479	276149	236417	284952	215200	272692	241479	272692	0.0860411	0.144558	0.175372	0.0416667	0	0.901771	0.928867	0.901771	0.928867
sp|Q9Y314|NOSIP_HUMAN	Q9Y314	NOSIP	Nitric oxide synthase-interacting protein OS=Homo sapiens GN=NOSIP PE=1 SV=1	140.46	0.00130208	4	sp|Q9Y314|NOSIP_HUMAN	54687.4	87192.5	18252.3	39215.3	52041.7	37496.4	54687.4	39215.3	0.64613	0.185195	-0.479793	0	0	0.911653	0.938164	0.911653	0.938164
sp|Q8N163|CCAR2_HUMAN	Q8N163	CCAR2	Cell cycle and apoptosis regulator protein 2 OS=Homo sapiens GN=CCAR2 PE=1 SV=2	116.86	0.00236407	3	sp|Q8N163|CCAR2_HUMAN	29085.6	20052.5	33088.5	20641.3	35506.7	24529.2	29085.6	24529.2	0.243636	0.286674	-0.245802	0	0	0.913467	0.939151	0.913467	0.939151
sp|O43290|SNUT1_HUMAN	O43290	SART1	U4/U6.U5 tri-snRNP-associated protein 1 OS=Homo sapiens GN=SART1 PE=1 SV=1	1453.14	0	22	sp|O43290|SNUT1_HUMAN	866113	1.05642e+06	900366	734073	1.01447e+06	1.04894e+06	900366	1.01447e+06	0.107804	0.185201	0.172137	0.0344828	0.0114943	0.917288	0.942196	0.917288	0.942196
sp|Q99439|CNN2_HUMAN	Q99439	CNN2	Calponin-2 OS=Homo sapiens GN=CNN2 PE=1 SV=4	197.36	0.00157729	4	sp|Q99439|CNN2_HUMAN	48578.7	37371.8	58400.3	53755.5	42251.4	44252.1	48578.7	44252.1	0.218673	0.131464	-0.134579	0	0	0.921125	0.945252	0.921125	0.945252
sp|Q14684|RRP1B_HUMAN	Q14684	RRP1B	Ribosomal RNA processing protein 1 homolog B OS=Homo sapiens GN=RRP1B PE=1 SV=3	555.6	0	13	sp|Q14684|RRP1B_HUMAN	181790	282958	401104	229007	292485	330000	282958	292485	0.380319	0.179859	0.0477734	0.0666667	0.0444444	0.922993	0.946283	0.922993	0.946283
tr|R4GNH3|R4GNH3_HUMAN	R4GNH3	PSMC3	26S protease regulatory subunit 6A OS=Homo sapiens GN=PSMC3 PE=1 SV=1	177.81	0.00149701	4	tr|R4GNH3|R4GNH3_HUMAN	34901.6	16471.8	17882.9	36376.6	17633	17372.1	17882.9	17633	0.444323	0.458005	-0.0203065	0.0833333	0	0.927239	0.949749	0.927239	0.949749
sp|Q9NR12|PDLI7_HUMAN	Q9NR12	PDLIM7	PDZ and LIM domain protein 7 OS=Homo sapiens GN=PDLIM7 PE=1 SV=1	83.15	0.00410256	3	sp|Q9NR12|PDLI7_HUMAN	41973.7	29621.3	4249.32	19129.4	16566.6	14351.9	29621.3	16566.6	0.760756	0.143314	-0.838353	0	0	0.929226	0.950896	0.929226	0.950896
sp|Q9UGY1|NOL12_HUMAN	Q9UGY1	NOL12	Nucleolar protein 12 OS=Homo sapiens GN=NOL12 PE=1 SV=1	383.59	0	7	sp|Q9UGY1|NOL12_HUMAN	306271	574817	283784	286171	457185	406269	306271	406269	0.417026	0.229139	0.407626	0.0666667	0.0333333	0.932684	0.952228	0.932684	0.952228
sp|Q14692|BMS1_HUMAN	Q14692	BMS1	Ribosome biogenesis protein BMS1 homolog OS=Homo sapiens GN=BMS1 PE=1 SV=1	79.74	0.00500501	3	sp|Q14692|BMS1_HUMAN	7922.94	5822.3	12317.8	7004.47	8684.58	8829.67	7922.94	8684.58	0.381527	0.124129	0.132419	0	0.111111	0.933131	0.952228	0.933131	0.952228
sp|Q92974|ARHG2_HUMAN	Q92974	ARHGEF2	Rho guanine nucleotide exchange factor 2 OS=Homo sapiens GN=ARHGEF2 PE=1 SV=4	125.57	0.00244798	3	sp|Q92974|ARHG2_HUMAN	15723.5	12312.7	10134.8	14405.2	12766.5	11165.6	12312.7	12766.5	0.221392	0.126755	0.0522117	0.222222	0	0.932421	0.952228	0.932421	0.952228
tr|H3BTC0|H3BTC0_HUMAN	H3BTC0	RNPS1	RNA-binding protein with serine-rich domain 1 (Fragment) OS=Homo sapiens GN=RNPS1 PE=1 SV=1	230.21	0.00172117	4	tr|H3BTC0|H3BTC0_HUMAN	192043	216363	107576	143261	164278	181041	192043	164278	0.331973	0.116234	-0.225291	0	0	0.942491	0.960885	0.942491	0.960885
sp|P11498|PYC_HUMAN	P11498	PC	Pyruvate carboxylase, mitochondrial OS=Homo sapiens GN=PC PE=1 SV=2	13307.6	0	149	sp|P11498|PYC_HUMAN	3.19649e+08	4.40182e+07	4.91184e+08	1.94144e+08	1.74832e+08	1.80877e+08	3.19649e+08	1.80877e+08	0.791693	0.0538985	-0.821483	0.0385572	0.028607	0.945878	0.963443	0.945878	0.963443
tr|M0R2Q4|M0R2Q4_HUMAN	M0R2Q4	FBL	rRNA 2'-O-methyltransferase fibrillarin (Fragment) OS=Homo sapiens GN=FBL PE=1 SV=1	147.16	0.00134228	3	tr|M0R2Q4|M0R2Q4_HUMAN	34340.3	44094.5	47706.9	33996.7	48908.2	45001.5	44094.5	45001.5	0.164445	0.181356	0.0293719	0.166667	0	0.947895	0.964602	0.947895	0.964602
sp|Q92615|LAR4B_HUMAN	Q92615	LARP4B	La-related protein 4B OS=Homo sapiens GN=LARP4B PE=1 SV=3	282.07	0	7	sp|Q92615|LAR4B_HUMAN	69165.9	96624	74895.3	73971	83423.2	78823.6	74895.3	78823.6	0.180548	0.0600294	0.0737514	0	0	0.95292	0.968816	0.95292	0.968816
sp|P17987|TCPA_HUMAN	P17987	TCP1	T-complex protein 1 subunit alpha OS=Homo sapiens GN=TCP1 PE=1 SV=1	1680.51	0	23	sp|P17987|TCPA_HUMAN	903087	514526	1.02518e+06	1.00885e+06	700860	699590	903087	700860	0.32749	0.221871	-0.365739	0.0537634	0	0.956875	0.971937	0.956875	0.971937
tr|J3KQ32|J3KQ32_HUMAN	J3KQ32	OLA1	Obg-like ATPase 1 OS=Homo sapiens GN=OLA1 PE=1 SV=1	82.16	0.0050813	2	tr|J3KQ32|J3KQ32_HUMAN	8739.74	5767.74	12351.6	12296.1	10116.2	4788.55	8739.74	10116.2	0.368267	0.425964	0.211005	0.166667	0	0.961796	0.976032	0.961796	0.976032
sp|Q6P1X5|TAF2_HUMAN	Q6P1X5	TAF2	Transcription initiation factor TFIID subunit 2 OS=Homo sapiens GN=TAF2 PE=1 SV=3	1269.16	0	21	sp|Q6P1X5|TAF2_HUMAN	602005	1.02149e+06	839029	692190	804216	950092	839029	804216	0.256239	0.158579	-0.0611378	0.0344828	0	0.966257	0.978748	0.966257	0.978748
sp|Q8WXF1|PSPC1_HUMAN	Q8WXF1	PSPC1	Paraspeckle component 1 OS=Homo sapiens GN=PSPC1 PE=1 SV=1	275.37	0.00199203	2	sp|Q8WXF1|PSPC1_HUMAN	37841.7	42980.9	26125.1	32619.6	41866.2	31893.7	37841.7	32619.6	0.242338	0.156794	-0.214237	0.166667	0.0833333	0.965697	0.978748	0.965697	0.978748
sp|P18754|RCC1_HUMAN	P18754	RCC1	Regulator of chromosome condensation OS=Homo sapiens GN=RCC1 PE=1 SV=1	166.58	0.00145985	5	sp|P18754|RCC1_HUMAN	77154.3	96798.2	75148.9	85093.2	91757.9	73206.4	77154.3	85093.2	0.144067	0.112744	0.141296	0	0	0.96975	0.980475	0.96975	0.980475
sp|Q8WUA2|PPIL4_HUMAN	Q8WUA2	PPIL4	Peptidyl-prolyl cis-trans isomerase-like 4 OS=Homo sapiens GN=PPIL4 PE=1 SV=1	1668.38	0	24	sp|Q8WUA2|PPIL4_HUMAN	2.43967e+06	2.43704e+06	1.94493e+06	1.9163e+06	2.54814e+06	2.32355e+06	2.43704e+06	2.32355e+06	0.125284	0.141554	-0.0688006	0	0	0.969153	0.980475	0.969153	0.980475
sp|Q13601|KRR1_HUMAN	Q13601	KRR1	KRR1 small subunit processome component homolog OS=Homo sapiens GN=KRR1 PE=1 SV=4	637.44	0	13	sp|Q13601|KRR1_HUMAN	668318	756663	793748	570174	833618	829831	756663	829831	0.0871276	0.202833	0.133166	0.0666667	0	0.9732	0.981251	0.9732	0.981251
sp|P55795|HNRH2_HUMAN	P55795	HNRNPH2	Heterogeneous nuclear ribonucleoprotein H2 OS=Homo sapiens GN=HNRNPH2 PE=1 SV=1	220.1	0.00169492	4	sp|P55795|HNRH2_HUMAN	57721.3	51735.8	27079.3	35790.8	47058.3	46863.5	51735.8	46863.5	0.356859	0.149172	-0.142697	0	0	0.972868	0.981251	0.972868	0.981251
sp|Q01813|PFKAP_HUMAN	Q01813	PFKP	ATP-dependent 6-phosphofructokinase, platelet type OS=Homo sapiens GN=PFKP PE=1 SV=2	588.66	0	13	sp|Q01813|PFKAP_HUMAN	183307	125519	181469	196628	134291	161338	181469	161338	0.200976	0.190505	-0.169641	0.0238095	0	0.971592	0.981251	0.971592	0.981251
sp|P53621|COPA_HUMAN	P53621	COPA	Coatomer subunit alpha OS=Homo sapiens GN=COPA PE=1 SV=2	420.43	0	11	sp|P53621|COPA_HUMAN	124675	86314.3	85423.2	117720	89420.4	85909.1	86314.3	89420.4	0.226807	0.178549	0.0510047	0.0833333	0	0.976416	0.982686	0.976416	0.982686
sp|Q15434|RBMS2_HUMAN	Q15434	RBMS2	RNA-binding motif, single-stranded-interacting protein 2 OS=Homo sapiens GN=RBMS2 PE=1 SV=1	146.7	0.00133869	3	sp|Q15434|RBMS2_HUMAN	98905.7	125301	120742	75110.7	180762	107833	120742	107833	0.122703	0.446123	-0.163133	0	0	0.976325	0.982686	0.976325	0.982686
sp|P05090|APOD_HUMAN	P05090	APOD	Apolipoprotein D OS=Homo sapiens GN=APOD PE=1 SV=1	83.63	0	2	sp|P05090|APOD_HUMAN	50.4219	34.6047	846.794	244.519	162.468	34.6047	50.4219	162.468	1.4952	0.718675	1.68803	0.5	0.666667	0.978693	0.984075	0.978693	0.984075
sp|P36542|ATPG_HUMAN	P36542	ATP5C1	ATP synthase subunit gamma, mitochondrial OS=Homo sapiens GN=ATP5C1 PE=1 SV=1	193.82	0.0015625	5	sp|P36542|ATPG_HUMAN	62343.8	59466.5	84881.8	58993.8	88262.8	59588.5	62343.8	59588.5	0.202003	0.242637	-0.0652109	0	0	0.980436	0.984925	0.980436	0.984925
sp|P62195|PRS8_HUMAN	P62195	PSMC5	26S protease regulatory subunit 8 OS=Homo sapiens GN=PSMC5 PE=1 SV=1	110.23	0.00229885	2	sp|P62195|PRS8_HUMAN	14436.1	7952.91	19625.9	17273.6	9912.95	12910.8	14436.1	12910.8	0.417597	0.276929	-0.161109	0	0	0.981494	0.985086	0.981494	0.985086
sp|P84243|H33_HUMAN	P84243	H3F3A	Histone H3.3 OS=Homo sapiens GN=H3F3A PE=1 SV=2	80.91	0.00505561	2	sp|P84243|H33_HUMAN	12087.4	70449.1	23259.5	28771.7	134833	5365.35	23259.5	28771.7	0.878424	1.22491	0.306833	0	0	0.98389	0.986588	0.98389	0.986588
sp|Q9BRT6|LLPH_HUMAN	Q9BRT6	LLPH	Protein LLP homolog OS=Homo sapiens GN=LLPH PE=1 SV=1	522.32	0	6	sp|Q9BRT6|LLPH_HUMAN	371467	486938	943469	557074	599563	516679	486938	557074	0.503598	0.074307	0.19413	0.030303	0	0.988336	0.990141	0.988336	0.990141
sp|Q96GC5|RM48_HUMAN	Q96GC5	MRPL48	39S ribosomal protein L48, mitochondrial OS=Homo sapiens GN=MRPL48 PE=1 SV=2	287.35	0	4	sp|Q96GC5|RM48_HUMAN	232122	241544	160997	163785	266792	205742	232122	205742	0.208157	0.244207	-0.174052	0	0	0.994637	0.995545	0.994637	0.995545
sp|Q9H501|ESF1_HUMAN	Q9H501	ESF1	ESF1 homolog OS=Homo sapiens GN=ESF1 PE=1 SV=1	93.74	0.00214133	3	sp|Q9H501|ESF1_HUMAN	21913.9	37857.3	23457	20765.3	25589.6	36529.2	23457	25589.6	0.316963	0.292357	0.125541	0.111111	0	0.997054	0.997054	0.997054	0.997054
